# Supplementary material for: Bis-α,ω-bisacylphosphane oxides: simple access to crosslinked polymers with tunable properties
Source: J Mater Chem A Mater. 2026 May 26;14(42):28374–9. doi: 10.1039/d6ta01719c (PMC13254757; doi:10.1039/d6ta01719c)
Supplement: TA-014-D6TA01719C-s002 [file TA-014-D6TA01719C-s002.cif]

# Supplementary Information (SI) for Journal of Materials Chemistry A.
# This journal is © The Royal Society of Chemistry 2026

####################################################################### 
# 
# This file contains crystal structure data downloaded from the 
# Cambridge Structural Database (CSD) hosted by the Cambridge 
# Crystallographic Data Centre (CCDC).
# 
# Full information about CCDC data access policies and citation 
# guidelines are available at http://www.ccdc.cam.ac.uk/access/V1 
# 
# Audit and citation data items may have been added by the CCDC. 
# Please retain this information to preserve the provenance of 
# this file and to allow appropriate attribution of the data. 
# 
#######################################################################

data_rf2662_0m_a
_database_code_depnum_ccdc_archive 'CCDC 2532017'
loop_
_audit_author_name
_audit_author_address
'Roland Fischer'
;Graz University of Technology
Austria
;
_audit_update_record             
;
2026-02-19 deposited with the CCDC.	2026-05-26 downloaded from the CCDC.
;
_audit_creation_date             2022-11-29
_audit_creation_method           
;
Olex2 1.5
(compiled 2022.04.07 svn.rca3783a0 for OlexSys, GUI svn.r6498)
;
_shelx_SHELXL_version_number     2014/7
_chemical_name_common            ?
_chemical_name_systematic        ?
_chemical_formula_moiety         'C23 H28 O3 P'
_chemical_formula_sum            'C23 H28 O3 P'
_chemical_formula_weight         383.42
_chemical_melting_point          ?
loop_
_atom_type_symbol
_atom_type_description
_atom_type_scat_dispersion_real
_atom_type_scat_dispersion_imag
_atom_type_scat_source
C C 0.0033 0.0016 'International Tables Vol C Tables 4.2.6.8 and 6.1.1.4'
H H 0.0000 0.0000 'International Tables Vol C Tables 4.2.6.8 and 6.1.1.4'
O O 0.0106 0.0060 'International Tables Vol C Tables 4.2.6.8 and 6.1.1.4'
P P 0.1023 0.0942 'International Tables Vol C Tables 4.2.6.8 and 6.1.1.4'

_shelx_space_group_comment       
;
The symmetry employed for this shelxl refinement is uniquely defined
by the following loop, which should always be used as a source of
symmetry information in preference to the above space-group names.
They are only intended as comments.
;
_space_group_crystal_system      triclinic
_space_group_IT_number           2
_space_group_name_H-M_alt        'P -1'
_space_group_name_Hall           '-P 1'
loop_
_space_group_symop_operation_xyz
'x, y, z'
'-x, -y, -z'

_cell_length_a                   8.2682(4)
_cell_length_b                   11.9013(6)
_cell_length_c                   12.4910(6)
_cell_angle_alpha                64.361(3)
_cell_angle_beta                 73.193(3)
_cell_angle_gamma                71.115(3)
_cell_volume                     1032.33(9)
_cell_formula_units_Z            2
_cell_measurement_reflns_used    9628
_cell_measurement_temperature    100(2)
_cell_measurement_theta_max      30.061
_cell_measurement_theta_min      2.644
_shelx_estimated_absorpt_T_max   ?
_shelx_estimated_absorpt_T_min   ?
_exptl_absorpt_coefficient_mu    0.153
_exptl_absorpt_correction_T_max  0.7460
_exptl_absorpt_correction_T_min  0.5830
_exptl_absorpt_correction_type   multi-scan
_exptl_absorpt_process_details   
;
SADABS-2014/4 (Bruker,2014) was used for absorption correction.
wR2(int) was 0.1489 before and 0.0914 after correction.
The Ratio of minimum to maximum transmission is 0.7815.
The \l/2 correction factor is Not present.
;
_exptl_absorpt_special_details   ?
_exptl_crystal_colour            yellow
_exptl_crystal_colour_primary    yellow
_exptl_crystal_density_diffrn    1.233
_exptl_crystal_density_meas      ?
_exptl_crystal_density_method    ?
_exptl_crystal_description       block
_exptl_crystal_F_000             410
_exptl_crystal_size_max          0.16
_exptl_crystal_size_mid          0.13
_exptl_crystal_size_min          0.1
_exptl_transmission_factor_max   ?
_exptl_transmission_factor_min   ?
_diffrn_reflns_av_R_equivalents  0.1223
_diffrn_reflns_av_unetI/netI     0.0546
_diffrn_reflns_Laue_measured_fraction_full 0.998
_diffrn_reflns_Laue_measured_fraction_max 0.998
_diffrn_reflns_limit_h_max       10
_diffrn_reflns_limit_h_min       -10
_diffrn_reflns_limit_k_max       15
_diffrn_reflns_limit_k_min       -15
_diffrn_reflns_limit_l_max       16
_diffrn_reflns_limit_l_min       -16
_diffrn_reflns_number            77260
_diffrn_reflns_point_group_measured_fraction_full 0.998
_diffrn_reflns_point_group_measured_fraction_max 0.998
_diffrn_reflns_theta_full        27.998
_diffrn_reflns_theta_max         27.998
_diffrn_reflns_theta_min         1.950
_diffrn_ambient_temperature      100.07
_diffrn_detector_area_resol_mean ?
_diffrn_measured_fraction_theta_full 0.998
_diffrn_measured_fraction_theta_max 0.998
_diffrn_measurement_device_type  'Bruker APEX-II CCD'
_diffrn_measurement_method       '\f and \w scans'
_diffrn_radiation_type           MoK\a
_diffrn_radiation_wavelength     0.71073
_diffrn_source                   ?
_diffrn_source_current           0.84
_diffrn_source_power             0.042
_diffrn_source_voltage           50.0
_diffrn_standards_number         0
_reflns_Friedel_coverage         0.000
_reflns_Friedel_fraction_full    .
_reflns_Friedel_fraction_max     .
_reflns_number_gt                3788
_reflns_number_total             4971
_reflns_special_details          
;
 Reflections were merged by SHELXL according to the crystal
 class for the calculation of statistics and refinement.
 
 _reflns_Friedel_fraction is defined as the number of unique
 Friedel pairs measured divided by the number that would be
 possible theoretically, ignoring centric projections and
 systematic absences.
;
_reflns_threshold_expression     'I > 2\s(I)'
_computing_cell_refinement       'SAINT v8.34A (Bruker, 2013)'
_computing_data_collection       ?
_computing_data_reduction        'SAINT v8.34A (Bruker, 2013)'
_computing_molecular_graphics    'Olex2 1.5 (Dolomanov et al., 2009)'
_computing_publication_material  'Olex2 1.5 (Dolomanov et al., 2009)'
_computing_structure_refinement  'SHELXL 2014/7 (Sheldrick, 2015)'
_computing_structure_solution    'SHELXS  (Sheldrick, 2008)'
_refine_diff_density_max         0.419
_refine_diff_density_min         -0.483
_refine_diff_density_rms         0.057
_refine_ls_extinction_coef       .
_refine_ls_extinction_method     none
_refine_ls_goodness_of_fit_ref   1.001
_refine_ls_hydrogen_treatment    constr
_refine_ls_matrix_type           full
_refine_ls_number_parameters     250
_refine_ls_number_reflns         4971
_refine_ls_number_restraints     0
_refine_ls_R_factor_all          0.0690
_refine_ls_R_factor_gt           0.0446
_refine_ls_restrained_S_all      1.001
_refine_ls_shift/su_max          0.000
_refine_ls_shift/su_mean         0.000
_refine_ls_structure_factor_coef Fsqd
_refine_ls_weighting_details     
'w=1/[\s^2^(Fo^2^)+(0.0602P)^2^+0.5266P] where P=(Fo^2^+2Fc^2^)/3'
_refine_ls_weighting_scheme      calc
_refine_ls_wR_factor_gt          0.1087
_refine_ls_wR_factor_ref         0.1204
_refine_special_details          ?
_olex2_refinement_description    
;
1. Fixed Uiso
 At 1.2 times of:
  All C(H) groups, All C(H,H) groups
 At 1.5 times of:
  All C(H,H,H) groups
2.a Secondary CH2 refined with riding coordinates:
 C1(H1A,H1B), C2(H2A,H2B), C3(H3A,H3B)
2.b Aromatic/amide H refined with riding coordinates:
 C7(H7), C9(H9), C17(H17), C19(H19)
2.c Idealised Me refined as rotating group:
 C11(H11A,H11B,H11C), C12(H12A,H12B,H12C), C13(H13A,H13B,H13C), C21(H21A,H21B,
 H21C), C22(H22A,H22B,H22C), C23(H23A,H23B,H23C)
;
_atom_sites_solution_hydrogens   geom
_atom_sites_solution_primary     direct
_atom_sites_solution_secondary   ?
loop_
_atom_site_label
_atom_site_type_symbol
_atom_site_fract_x
_atom_site_fract_y
_atom_site_fract_z
_atom_site_U_iso_or_equiv
_atom_site_adp_type
_atom_site_occupancy
_atom_site_site_symmetry_order
_atom_site_calc_flag
_atom_site_refinement_flags_posn
_atom_site_refinement_flags_adp
_atom_site_refinement_flags_occupancy
_atom_site_disorder_assembly
_atom_site_disorder_group
P1 P 0.50237(5) 0.22340(4) 0.37877(4) 0.01306(12) Uani 1 1 d . . . . .
O1 O 0.34173(14) 0.19310(11) 0.46376(10) 0.0176(3) Uani 1 1 d . . . . .
C1 C 0.7014(2) 0.10479(15) 0.40587(15) 0.0150(3) Uani 1 1 d . . . . .
H1A H 0.6903 0.0248 0.4051 0.018 Uiso 1 1 calc R U . . .
H1B H 0.7963 0.1350 0.3395 0.018 Uiso 1 1 calc R U . . .
C2 C 0.7500(2) 0.07562(16) 0.52593(15) 0.0180(4) Uani 1 1 d . . . . .
H2A H 0.6568 0.0433 0.5927 0.022 Uiso 1 1 calc R U . . .
H2B H 0.7595 0.1556 0.5277 0.022 Uiso 1 1 calc R U . . .
O2 O 0.71559(15) 0.37197(11) 0.33138(11) 0.0202(3) Uani 1 1 d . . . . .
O3 O 0.62373(15) 0.28902(12) 0.14392(11) 0.0220(3) Uani 1 1 d . . . . .
C3 C 0.9219(2) -0.02377(15) 0.54491(15) 0.0159(3) Uani 1 1 d . . . . .
H3A H 0.9404 -0.0482 0.6277 0.019 Uiso 1 1 calc R U . . .
H3B H 0.9141 -0.1015 0.5378 0.019 Uiso 1 1 calc R U . . .
C4 C 0.5619(2) 0.37490(15) 0.35339(14) 0.0139(3) Uani 1 1 d . . . . .
C6 C 0.4236(2) 0.59708(15) 0.23341(15) 0.0168(3) Uani 1 1 d . . . . .
C5 C 0.4222(2) 0.49341(15) 0.34550(15) 0.0140(3) Uani 1 1 d . . . . .
C7 C 0.2879(2) 0.70447(15) 0.22255(15) 0.0183(4) Uani 1 1 d . . . . .
H7 H 0.2854 0.7739 0.1468 0.022 Uiso 1 1 calc R U . . .
C9 C 0.1620(2) 0.61316(16) 0.42981(15) 0.0173(3) Uani 1 1 d . . . . .
H9 H 0.0750 0.6204 0.4970 0.021 Uiso 1 1 calc R U . . .
C8 C 0.1553(2) 0.71412(15) 0.31867(16) 0.0171(3) Uani 1 1 d . . . . .
C10 C 0.2931(2) 0.50151(15) 0.44526(15) 0.0154(3) Uani 1 1 d . . . . .
C11 C 0.5658(2) 0.59515(17) 0.12634(17) 0.0274(4) Uani 1 1 d . . . . .
H11A H 0.5947 0.5116 0.1195 0.041 Uiso 1 1 calc R U . . .
H11B H 0.6690 0.6100 0.1371 0.041 Uiso 1 1 calc R U . . .
H11C H 0.5263 0.6626 0.0528 0.041 Uiso 1 1 calc R U . . .
C12 C 0.0100(2) 0.83231(16) 0.30238(18) 0.0236(4) Uani 1 1 d . . . . .
H12A H 0.0577 0.9070 0.2777 0.035 Uiso 1 1 calc R U . . .
H12B H -0.0716 0.8227 0.3787 0.035 Uiso 1 1 calc R U . . .
H12C H -0.0507 0.8443 0.2401 0.035 Uiso 1 1 calc R U . . .
C13 C 0.2979(2) 0.39691(16) 0.56926(15) 0.0199(4) Uani 1 1 d . . . . .
H13A H 0.2451 0.3307 0.5762 0.030 Uiso 1 1 calc R U . . .
H13B H 0.2330 0.4333 0.6306 0.030 Uiso 1 1 calc R U . . .
H13C H 0.4186 0.3589 0.5814 0.030 Uiso 1 1 calc R U . . .
C14 C 0.5014(2) 0.25122(14) 0.21889(15) 0.0143(3) Uani 1 1 d . . . . .
C15 C 0.3658(2) 0.21867(15) 0.18630(14) 0.0142(3) Uani 1 1 d . . . . .
C16 C 0.4135(2) 0.11115(15) 0.15483(15) 0.0159(3) Uani 1 1 d . . . . .
C17 C 0.2964(2) 0.09211(16) 0.10770(15) 0.0183(4) Uani 1 1 d . . . . .
H17 H 0.3265 0.0190 0.0870 0.022 Uiso 1 1 calc R U . . .
C18 C 0.1363(2) 0.17672(17) 0.08986(15) 0.0185(4) Uani 1 1 d . . . . .
C19 C 0.0894(2) 0.27958(16) 0.12664(15) 0.0179(4) Uani 1 1 d . . . . .
H19 H -0.0218 0.3359 0.1180 0.021 Uiso 1 1 calc R U . . .
C20 C 0.2013(2) 0.30194(15) 0.17570(15) 0.0160(3) Uani 1 1 d . . . . .
C21 C 0.5883(2) 0.01813(17) 0.16928(17) 0.0217(4) Uani 1 1 d . . . . .
H21A H 0.5871 -0.0594 0.1603 0.033 Uiso 1 1 calc R U . . .
H21B H 0.6121 -0.0044 0.2494 0.033 Uiso 1 1 calc R U . . .
H21C H 0.6788 0.0580 0.1074 0.033 Uiso 1 1 calc R U . . .
C22 C 0.0181(2) 0.1597(2) 0.02893(19) 0.0294(4) Uani 1 1 d . . . . .
H22A H 0.0347 0.2140 -0.0570 0.044 Uiso 1 1 calc R U . . .
H22B H -0.1029 0.1840 0.0661 0.044 Uiso 1 1 calc R U . . .
H22C H 0.0456 0.0698 0.0380 0.044 Uiso 1 1 calc R U . . .
C23 C 0.1498(2) 0.41728(18) 0.20950(19) 0.0247(4) Uani 1 1 d . . . . .
H23A H 0.2167 0.4803 0.1513 0.037 Uiso 1 1 calc R U . . .
H23B H 0.1736 0.3913 0.2904 0.037 Uiso 1 1 calc R U . . .
H23C H 0.0256 0.4554 0.2088 0.037 Uiso 1 1 calc R U . . .

loop_
_atom_site_aniso_label
_atom_site_aniso_U_11
_atom_site_aniso_U_22
_atom_site_aniso_U_33
_atom_site_aniso_U_23
_atom_site_aniso_U_13
_atom_site_aniso_U_12
P1 0.0141(2) 0.0124(2) 0.0141(2) -0.00493(16) -0.00467(16) -0.00291(15)
O1 0.0166(6) 0.0188(6) 0.0195(7) -0.0082(5) -0.0004(5) -0.0077(5)
C1 0.0164(8) 0.0122(7) 0.0178(9) -0.0057(6) -0.0070(6) -0.0014(6)
C2 0.0189(8) 0.0179(8) 0.0161(9) -0.0050(7) -0.0060(7) -0.0023(7)
O2 0.0160(6) 0.0186(6) 0.0277(7) -0.0089(5) -0.0041(5) -0.0056(5)
O3 0.0177(6) 0.0312(7) 0.0187(7) -0.0096(5) -0.0018(5) -0.0088(5)
C3 0.0184(8) 0.0151(8) 0.0140(8) -0.0014(6) -0.0080(7) -0.0046(6)
C4 0.0175(8) 0.0153(7) 0.0104(8) -0.0046(6) -0.0037(6) -0.0046(6)
C6 0.0205(8) 0.0151(8) 0.0156(9) -0.0061(6) -0.0016(7) -0.0061(6)
C5 0.0153(8) 0.0134(7) 0.0157(9) -0.0057(6) -0.0041(6) -0.0046(6)
C7 0.0238(9) 0.0140(8) 0.0162(9) -0.0031(6) -0.0050(7) -0.0054(7)
C9 0.0182(8) 0.0187(8) 0.0178(9) -0.0098(7) 0.0000(7) -0.0065(7)
C8 0.0176(8) 0.0152(8) 0.0221(9) -0.0094(7) -0.0051(7) -0.0034(6)
C10 0.0196(8) 0.0154(8) 0.0157(9) -0.0068(6) -0.0038(7) -0.0076(6)
C11 0.0310(10) 0.0191(9) 0.0187(10) -0.0026(7) 0.0045(8) -0.0030(8)
C12 0.0234(9) 0.0183(8) 0.0286(10) -0.0102(7) -0.0056(8) -0.0010(7)
C13 0.0277(9) 0.0181(8) 0.0153(9) -0.0064(7) -0.0028(7) -0.0077(7)
C14 0.0139(8) 0.0127(7) 0.0169(9) -0.0067(6) -0.0058(6) 0.0007(6)
C15 0.0143(8) 0.0179(8) 0.0108(8) -0.0044(6) -0.0024(6) -0.0051(6)
C16 0.0159(8) 0.0174(8) 0.0133(8) -0.0047(6) -0.0012(6) -0.0052(6)
C17 0.0210(9) 0.0207(8) 0.0166(9) -0.0097(7) -0.0006(7) -0.0079(7)
C18 0.0171(8) 0.0267(9) 0.0159(9) -0.0093(7) -0.0009(7) -0.0104(7)
C19 0.0128(8) 0.0234(9) 0.0178(9) -0.0077(7) -0.0034(6) -0.0041(7)
C20 0.0157(8) 0.0175(8) 0.0141(9) -0.0056(6) -0.0016(6) -0.0043(6)
C21 0.0192(9) 0.0215(9) 0.0267(10) -0.0126(7) -0.0061(7) -0.0006(7)
C22 0.0218(9) 0.0425(12) 0.0368(12) -0.0247(9) -0.0081(8) -0.0076(8)
C23 0.0192(9) 0.0261(9) 0.0354(11) -0.0186(8) -0.0109(8) 0.0016(7)

_geom_special_details            
;
 All esds (except the esd in the dihedral angle between two l.s. planes)
 are estimated using the full covariance matrix.  The cell esds are taken
 into account individually in the estimation of esds in distances, angles
 and torsion angles; correlations between esds in cell parameters are only
 used when they are defined by crystal symmetry.  An approximate (isotropic)
 treatment of cell esds is used for estimating esds involving l.s. planes.
;
loop_
_geom_bond_atom_site_label_1
_geom_bond_atom_site_label_2
_geom_bond_distance
_geom_bond_site_symmetry_2
_geom_bond_publ_flag
P1 O1 1.4780(12) . ?
P1 C1 1.7945(16) . ?
P1 C4 1.8929(16) . ?
P1 C14 1.8797(17) . ?
C1 H1A 0.9900 . ?
C1 H1B 0.9900 . ?
C1 C2 1.529(2) . ?
C2 H2A 0.9900 . ?
C2 H2B 0.9900 . ?
C2 C3 1.529(2) . ?
O2 C4 1.2121(19) . ?
O3 C14 1.219(2) . ?
C3 C3 1.528(3) 2_756 ?
C3 H3A 0.9900 . ?
C3 H3B 0.9900 . ?
C4 C5 1.491(2) . ?
C6 C5 1.410(2) . ?
C6 C7 1.386(2) . ?
C6 C11 1.507(2) . ?
C5 C10 1.403(2) . ?
C7 H7 0.9500 . ?
C7 C8 1.390(2) . ?
C9 H9 0.9500 . ?
C9 C8 1.390(2) . ?
C9 C10 1.395(2) . ?
C8 C12 1.504(2) . ?
C10 C13 1.512(2) . ?
C11 H11A 0.9800 . ?
C11 H11B 0.9800 . ?
C11 H11C 0.9800 . ?
C12 H12A 0.9800 . ?
C12 H12B 0.9800 . ?
C12 H12C 0.9800 . ?
C13 H13A 0.9800 . ?
C13 H13B 0.9800 . ?
C13 H13C 0.9800 . ?
C14 C15 1.501(2) . ?
C15 C16 1.402(2) . ?
C15 C20 1.403(2) . ?
C16 C17 1.387(2) . ?
C16 C21 1.513(2) . ?
C17 H17 0.9500 . ?
C17 C18 1.389(2) . ?
C18 C19 1.392(2) . ?
C18 C22 1.506(2) . ?
C19 H19 0.9500 . ?
C19 C20 1.389(2) . ?
C20 C23 1.504(2) . ?
C21 H21A 0.9800 . ?
C21 H21B 0.9800 . ?
C21 H21C 0.9800 . ?
C22 H22A 0.9800 . ?
C22 H22B 0.9800 . ?
C22 H22C 0.9800 . ?
C23 H23A 0.9800 . ?
C23 H23B 0.9800 . ?
C23 H23C 0.9800 . ?

loop_
_geom_angle_atom_site_label_1
_geom_angle_atom_site_label_2
_geom_angle_atom_site_label_3
_geom_angle
_geom_angle_site_symmetry_1
_geom_angle_site_symmetry_3
_geom_angle_publ_flag
O1 P1 C1 117.59(7) . . ?
O1 P1 C4 118.21(7) . . ?
O1 P1 C14 114.27(7) . . ?
C1 P1 C4 102.79(7) . . ?
C1 P1 C14 101.28(7) . . ?
C14 P1 C4 99.92(7) . . ?
P1 C1 H1A 109.0 . . ?
P1 C1 H1B 109.0 . . ?
H1A C1 H1B 107.8 . . ?
C2 C1 P1 113.10(11) . . ?
C2 C1 H1A 109.0 . . ?
C2 C1 H1B 109.0 . . ?
C1 C2 H2A 109.3 . . ?
C1 C2 H2B 109.3 . . ?
C1 C2 C3 111.68(14) . . ?
H2A C2 H2B 107.9 . . ?
C3 C2 H2A 109.3 . . ?
C3 C2 H2B 109.3 . . ?
C2 C3 H3A 108.9 . . ?
C2 C3 H3B 108.9 . . ?
C3 C3 C2 113.36(16) 2_756 . ?
C3 C3 H3A 108.9 2_756 . ?
C3 C3 H3B 108.9 2_756 . ?
H3A C3 H3B 107.7 . . ?
O2 C4 P1 116.41(12) . . ?
O2 C4 C5 123.87(14) . . ?
C5 C4 P1 119.21(11) . . ?
C5 C6 C11 122.67(15) . . ?
C7 C6 C5 118.00(15) . . ?
C7 C6 C11 119.33(15) . . ?
C6 C5 C4 117.43(14) . . ?
C10 C5 C4 121.49(14) . . ?
C10 C5 C6 121.07(15) . . ?
C6 C7 H7 118.9 . . ?
C6 C7 C8 122.30(15) . . ?
C8 C7 H7 118.9 . . ?
C8 C9 H9 119.1 . . ?
C8 C9 C10 121.71(15) . . ?
C10 C9 H9 119.1 . . ?
C7 C8 C12 120.40(15) . . ?
C9 C8 C7 118.45(15) . . ?
C9 C8 C12 121.14(15) . . ?
C5 C10 C13 122.15(15) . . ?
C9 C10 C5 118.34(15) . . ?
C9 C10 C13 119.42(15) . . ?
C6 C11 H11A 109.5 . . ?
C6 C11 H11B 109.5 . . ?
C6 C11 H11C 109.5 . . ?
H11A C11 H11B 109.5 . . ?
H11A C11 H11C 109.5 . . ?
H11B C11 H11C 109.5 . . ?
C8 C12 H12A 109.5 . . ?
C8 C12 H12B 109.5 . . ?
C8 C12 H12C 109.5 . . ?
H12A C12 H12B 109.5 . . ?
H12A C12 H12C 109.5 . . ?
H12B C12 H12C 109.5 . . ?
C10 C13 H13A 109.5 . . ?
C10 C13 H13B 109.5 . . ?
C10 C13 H13C 109.5 . . ?
H13A C13 H13B 109.5 . . ?
H13A C13 H13C 109.5 . . ?
H13B C13 H13C 109.5 . . ?
O3 C14 P1 116.25(12) . . ?
O3 C14 C15 121.47(15) . . ?
C15 C14 P1 122.10(12) . . ?
C16 C15 C14 118.39(14) . . ?
C16 C15 C20 121.18(15) . . ?
C20 C15 C14 120.10(14) . . ?
C15 C16 C21 121.87(15) . . ?
C17 C16 C15 118.21(15) . . ?
C17 C16 C21 119.91(15) . . ?
C16 C17 H17 119.0 . . ?
C16 C17 C18 121.95(15) . . ?
C18 C17 H17 119.0 . . ?
C17 C18 C19 118.56(15) . . ?
C17 C18 C22 120.74(16) . . ?
C19 C18 C22 120.68(16) . . ?
C18 C19 H19 119.2 . . ?
C20 C19 C18 121.62(15) . . ?
C20 C19 H19 119.2 . . ?
C15 C20 C23 121.27(15) . . ?
C19 C20 C15 118.33(15) . . ?
C19 C20 C23 120.31(15) . . ?
C16 C21 H21A 109.5 . . ?
C16 C21 H21B 109.5 . . ?
C16 C21 H21C 109.5 . . ?
H21A C21 H21B 109.5 . . ?
H21A C21 H21C 109.5 . . ?
H21B C21 H21C 109.5 . . ?
C18 C22 H22A 109.5 . . ?
C18 C22 H22B 109.5 . . ?
C18 C22 H22C 109.5 . . ?
H22A C22 H22B 109.5 . . ?
H22A C22 H22C 109.5 . . ?
H22B C22 H22C 109.5 . . ?
C20 C23 H23A 109.5 . . ?
C20 C23 H23B 109.5 . . ?
C20 C23 H23C 109.5 . . ?
H23A C23 H23B 109.5 . . ?
H23A C23 H23C 109.5 . . ?
H23B C23 H23C 109.5 . . ?

loop_
_geom_torsion_atom_site_label_1
_geom_torsion_atom_site_label_2
_geom_torsion_atom_site_label_3
_geom_torsion_atom_site_label_4
_geom_torsion
_geom_torsion_site_symmetry_1
_geom_torsion_site_symmetry_2
_geom_torsion_site_symmetry_3
_geom_torsion_site_symmetry_4
_geom_torsion_publ_flag
P1 C1 C2 C3 -178.87(11) . . . . ?
P1 C4 C5 C6 -113.25(15) . . . . ?
P1 C4 C5 C10 66.23(19) . . . . ?
P1 C14 C15 C16 -106.58(15) . . . . ?
P1 C14 C15 C20 79.95(18) . . . . ?
O1 P1 C1 C2 -62.51(14) . . . . ?
O1 P1 C4 O2 148.16(12) . . . . ?
O1 P1 C4 C5 -39.70(15) . . . . ?
O1 P1 C14 O3 172.86(11) . . . . ?
O1 P1 C14 C15 -12.01(15) . . . . ?
C1 P1 C4 O2 16.80(15) . . . . ?
C1 P1 C4 C5 -171.06(12) . . . . ?
C1 P1 C14 O3 -59.70(14) . . . . ?
C1 P1 C14 C15 115.44(13) . . . . ?
C1 C2 C3 C3 66.1(2) . . . 2_756 ?
O2 C4 C5 C6 58.3(2) . . . . ?
O2 C4 C5 C10 -122.26(18) . . . . ?
O3 C14 C15 C16 68.3(2) . . . . ?
O3 C14 C15 C20 -105.16(18) . . . . ?
C4 P1 C1 C2 69.22(13) . . . . ?
C4 P1 C14 O3 45.61(13) . . . . ?
C4 P1 C14 C15 -139.25(12) . . . . ?
C4 C5 C10 C9 -177.10(14) . . . . ?
C4 C5 C10 C13 6.5(2) . . . . ?
C6 C5 C10 C9 2.3(2) . . . . ?
C6 C5 C10 C13 -174.09(15) . . . . ?
C6 C7 C8 C9 1.3(3) . . . . ?
C6 C7 C8 C12 -179.62(16) . . . . ?
C5 C6 C7 C8 2.0(3) . . . . ?
C7 C6 C5 C4 175.65(14) . . . . ?
C7 C6 C5 C10 -3.8(2) . . . . ?
C8 C9 C10 C5 1.1(2) . . . . ?
C8 C9 C10 C13 177.61(15) . . . . ?
C10 C9 C8 C7 -2.9(2) . . . . ?
C10 C9 C8 C12 178.06(15) . . . . ?
C11 C6 C5 C4 -4.3(2) . . . . ?
C11 C6 C5 C10 176.21(16) . . . . ?
C11 C6 C7 C8 -178.06(16) . . . . ?
C14 P1 C1 C2 172.25(12) . . . . ?
C14 P1 C4 O2 -87.28(14) . . . . ?
C14 P1 C4 C5 84.86(13) . . . . ?
C14 C15 C16 C17 -170.58(15) . . . . ?
C14 C15 C16 C21 8.5(2) . . . . ?
C14 C15 C20 C19 169.68(15) . . . . ?
C14 C15 C20 C23 -6.8(2) . . . . ?
C15 C16 C17 C18 0.8(2) . . . . ?
C16 C15 C20 C19 -3.6(2) . . . . ?
C16 C15 C20 C23 179.96(16) . . . . ?
C16 C17 C18 C19 -3.5(3) . . . . ?
C16 C17 C18 C22 174.82(17) . . . . ?
C17 C18 C19 C20 2.7(3) . . . . ?
C18 C19 C20 C15 0.8(2) . . . . ?
C18 C19 C20 C23 177.28(16) . . . . ?
C20 C15 C16 C17 2.8(2) . . . . ?
C20 C15 C16 C21 -178.09(15) . . . . ?
C21 C16 C17 C18 -178.30(15) . . . . ?
C22 C18 C19 C20 -175.66(16) . . . . ?

_shelx_res_file                  
;
    rf2662_0m_a.res created by SHELXL-2014/7

TITL RF2662_0m_a.res in P-1
REM Old TITL RF2662_0m in P-1
REM SHELXT solution in P-1
REM R1 0.102, Rweak 0.007, Alpha 0.044, Orientation as input
REM Formula found by SHELXT: C23 O3 P
CELL 0.71073 8.2682 11.9013 12.491 64.361 73.193 71.115
ZERR 2 0.0004 0.0006 0.0006 0.003 0.003 0.003
LATT 1
SFAC C H O P
UNIT 46 56 6 2

L.S. 10
PLAN  4
TEMP -173.08
CONF
BOND $H
HTAB
LIST 6
fmap 2
acta 56
MORE -1
OMIT -3 56
REM <olex2.extras>
REM <HklSrc "%./RF2662_0m_a.hkl">
REM </olex2.extras>

WGHT    0.060200    0.526600
FVAR       1.01189
P1    4    0.502374    0.223404    0.378769    11.00000    0.01414    0.01237 =
         0.01407   -0.00493   -0.00467   -0.00291
O1    3    0.341731    0.193105    0.463760    11.00000    0.01661    0.01883 =
         0.01948   -0.00818   -0.00044   -0.00769
C1    1    0.701406    0.104787    0.405874    11.00000    0.01638    0.01220 =
         0.01781   -0.00570   -0.00699   -0.00143
AFIX  23
H1A   2    0.690301    0.024794    0.405084    11.00000   -1.20000
H1B   2    0.796285    0.134998    0.339541    11.00000   -1.20000
AFIX   0
C2    1    0.749996    0.075618    0.525934    11.00000    0.01893    0.01795 =
         0.01608   -0.00500   -0.00599   -0.00227
AFIX  23
H2A   2    0.656845    0.043262    0.592744    11.00000   -1.20000
H2B   2    0.759547    0.155587    0.527677    11.00000   -1.20000
AFIX   0
O2    3    0.715594    0.371971    0.331384    11.00000    0.01599    0.01861 =
         0.02773   -0.00892   -0.00413   -0.00561
O3    3    0.623734    0.289024    0.143917    11.00000    0.01773    0.03124 =
         0.01873   -0.00956   -0.00181   -0.00883
C3    1    0.921876   -0.023769    0.544906    11.00000    0.01845    0.01508 =
         0.01400   -0.00144   -0.00801   -0.00458
AFIX  23
H3A   2    0.940366   -0.048216    0.627712    11.00000   -1.20000
H3B   2    0.914119   -0.101461    0.537764    11.00000   -1.20000
AFIX   0
C4    1    0.561903    0.374901    0.353394    11.00000    0.01749    0.01527 =
         0.01039   -0.00464   -0.00368   -0.00457
C6    1    0.423648    0.597082    0.233406    11.00000    0.02048    0.01514 =
         0.01557   -0.00606   -0.00158   -0.00609
C5    1    0.422190    0.493409    0.345497    11.00000    0.01527    0.01337 =
         0.01574   -0.00574   -0.00409   -0.00458
C7    1    0.287939    0.704467    0.222549    11.00000    0.02384    0.01395 =
         0.01625   -0.00311   -0.00498   -0.00544
AFIX  43
H7    2    0.285416    0.773913    0.146786    11.00000   -1.20000
AFIX   0
C9    1    0.161990    0.613164    0.429805    11.00000    0.01822    0.01869 =
         0.01782   -0.00981   -0.00004   -0.00647
AFIX  43
H9    2    0.074969    0.620410    0.496980    11.00000   -1.20000
AFIX   0
C8    1    0.155339    0.714117    0.318670    11.00000    0.01760    0.01521 =
         0.02210   -0.00937   -0.00508   -0.00343
C10   1    0.293092    0.501510    0.445263    11.00000    0.01955    0.01535 =
         0.01567   -0.00683   -0.00380   -0.00756
C11   1    0.565821    0.595145    0.126343    11.00000    0.03097    0.01911 =
         0.01867   -0.00263    0.00448   -0.00298
AFIX 137
H11A  2    0.594664    0.511626    0.119506    11.00000   -1.50000
H11B  2    0.668968    0.609964    0.137079    11.00000   -1.50000
H11C  2    0.526289    0.662587    0.052816    11.00000   -1.50000
AFIX   0
C12   1    0.010049    0.832314    0.302378    11.00000    0.02338    0.01830 =
         0.02858   -0.01022   -0.00564   -0.00095
AFIX 137
H12A  2    0.057744    0.907013    0.277705    11.00000   -1.50000
H12B  2   -0.071574    0.822659    0.378675    11.00000   -1.50000
H12C  2   -0.050673    0.844270    0.240141    11.00000   -1.50000
AFIX   0
C13   1    0.297868    0.396907    0.569262    11.00000    0.02768    0.01813 =
         0.01525   -0.00644   -0.00282   -0.00770
AFIX 137
H13A  2    0.245086    0.330721    0.576159    11.00000   -1.50000
H13B  2    0.233000    0.433274    0.630566    11.00000   -1.50000
H13C  2    0.418613    0.358914    0.581446    11.00000   -1.50000
AFIX   0
C14   1    0.501379    0.251219    0.218892    11.00000    0.01395    0.01266 =
         0.01688   -0.00674   -0.00575    0.00071
C15   1    0.365817    0.218669    0.186303    11.00000    0.01426    0.01787 =
         0.01082   -0.00440   -0.00240   -0.00512
C16   1    0.413499    0.111150    0.154826    11.00000    0.01590    0.01738 =
         0.01331   -0.00471   -0.00120   -0.00525
C17   1    0.296374    0.092111    0.107698    11.00000    0.02096    0.02075 =
         0.01664   -0.00967   -0.00056   -0.00791
AFIX  43
H17   2    0.326511    0.019025    0.087004    11.00000   -1.20000
AFIX   0
C18   1    0.136320    0.176721    0.089855    11.00000    0.01706    0.02670 =
         0.01591   -0.00932   -0.00085   -0.01037
C19   1    0.089436    0.279582    0.126642    11.00000    0.01284    0.02339 =
         0.01779   -0.00769   -0.00336   -0.00408
AFIX  43
H19   2   -0.021799    0.335895    0.117994    11.00000   -1.20000
AFIX   0
C20   1    0.201307    0.301944    0.175705    11.00000    0.01569    0.01752 =
         0.01410   -0.00564   -0.00164   -0.00433
C21   1    0.588268    0.018128    0.169277    11.00000    0.01918    0.02147 =
         0.02671   -0.01262   -0.00608   -0.00060
AFIX 137
H21A  2    0.587139   -0.059444    0.160328    11.00000   -1.50000
H21B  2    0.612075   -0.004412    0.249428    11.00000   -1.50000
H21C  2    0.678806    0.057981    0.107438    11.00000   -1.50000
AFIX   0
C22   1    0.018118    0.159652    0.028929    11.00000    0.02182    0.04253 =
         0.03682   -0.02467   -0.00807   -0.00759
AFIX 137
H22A  2    0.034661    0.214039   -0.056973    11.00000   -1.50000
H22B  2   -0.102859    0.183997    0.066115    11.00000   -1.50000
H22C  2    0.045633    0.069814    0.037998    11.00000   -1.50000
AFIX   0
C23   1    0.149824    0.417277    0.209497    11.00000    0.01918    0.02612 =
         0.03542   -0.01857   -0.01090    0.00164
AFIX 137
H23A  2    0.216717    0.480259    0.151319    11.00000   -1.50000
H23B  2    0.173565    0.391274    0.290406    11.00000   -1.50000
H23C  2    0.025650    0.455437    0.208784    11.00000   -1.50000
AFIX   0
HKLF 4

REM  RF2662_0m_a.res in P-1
REM R1 =  0.0446 for    3788 Fo > 4sig(Fo)  and  0.0690 for all    4971 data
REM    250 parameters refined using      0 restraints

END

WGHT      0.0484      0.5690

REM Instructions for potential hydrogen bonds
EQIV $1 -x+1, -y, -z+1
HTAB C1 O1_$1

REM Highest difference peak  0.419,  deepest hole -0.483,  1-sigma level  0.057
Q1    1   0.6168  0.1628  0.3934  11.00000  0.05    0.42
Q2    1   0.1148  0.2349  0.0895  11.00000  0.05    0.36
Q3    1   0.4871  0.2645  0.2946  11.00000  0.05    0.35
Q4    1   0.6222  0.2591  0.2403  11.00000  0.05    0.34
;
_shelx_res_checksum              29821
_shelx_hkl_file                  
;
  -1   0   0 4268.87  354.96
  -1   0   0 4097.69  353.66
  -1   0   0 4259.77  353.46
  -1   0   0 4646.44  356.46
  -1   0   0 4171.58  354.16
  -1   0   0 4734.53  355.76
  -1   0   0 4415.56  354.06
  -1   0   0 3862.41  356.26
  -1   0   0 4701.93  353.86
  -1   0   0 4549.34  353.86
  -1   0   0 4508.55  353.36
   1   0   0 4492.45  353.36
   1   0   0 4122.59  352.96
   1   0   0 4073.29  353.46
   1   0   0 3929.61  358.26
   1   0   0 4030.60  356.16
   1   0   0 4636.44  355.86
   1   0   0 4213.68  353.96
   1   0   0 4238.68  356.86
   1   0   0 4529.15  353.86
   1   0   0 4575.84  353.86
   1   0   0 4343.67  354.16
   1   0   0 4192.28  355.86
  -2   0   0   72.99   10.50
  -2   0   0   35.80   13.40
  -2   0   0   54.29   16.60
  -2   0   0   61.69    8.60
  -2   0   0   61.29   10.70
  -2   0   0   56.29    6.50
  -2   0   0   50.59   36.00
  -2   0   0   63.39   49.60
  -2   0   0   33.10   23.60
  -2   0   0   56.69    5.90
  -2   0   0   55.29    6.10
  -2   0   0   55.79    7.80
  -2   0   0   13.90   19.70
  -2   0   0   35.50   15.40
  -2   0   0   66.99   17.40
  -2   0   0   45.60    6.40
  -2   0   0   56.39    8.10
  -2   0   0   36.30   14.70
  -2   0   0   58.19   17.70
   2   0   0   66.19   17.70
   2   0   0   33.40   13.10
   2   0   0   44.30   22.10
   2   0   0   55.89    6.00
   2   0   0   51.99    5.80
   2   0   0   48.20    7.40
   2   0   0   46.30   16.40
   2   0   0   50.39   15.00
   2   0   0   65.09   16.80
   2   0   0   48.40    6.30
   2   0   0   45.20    7.00
   2   0   0   41.60    7.80
   2   0   0   50.59    9.90
   2   0   0   69.79   10.60
   2   0   0   44.50    7.40
   2   0   0  -17.60   34.00
   2   0   0   57.69    6.60
   2   0   0   41.30   13.40
   2   0   0   16.70   19.40
  -3   0   0  232.98   19.40
  -3   0   0  172.18   30.00
  -3   0   0  141.29   39.70
  -3   0   0  227.68   20.10
  -3   0   0  251.77   22.90
  -3   0   0  225.88   19.60
  -3   0   0  215.88   32.80
  -3   0   0  232.38   25.60
  -3   0   0  150.48   59.89
  -3   0   0  198.58   33.10
  -3   0   0  205.48   33.30
  -3   0   0  238.58   24.70
  -3   0   0  178.78   33.70
  -3   0   0  237.78   22.10
  -3   0   0  194.78   40.30
  -3   0   0  224.38   37.00
  -3   0   0  225.08   20.70
   3   0   0  206.58   54.69
   3   0   0  214.38   19.50
   3   0   0  210.68   20.60
   3   0   0  148.79   29.30
   3   0   0  265.37   39.00
   3   0   0  191.98   22.50
   3   0   0  283.27   39.30
   3   0   0  204.88   20.00
   3   0   0  207.28   31.10
   3   0   0  221.38   20.90
   3   0   0  247.48   23.70
   3   0   0  213.08   21.60
   3   0   0  201.08   41.20
   3   0   0  181.48   31.10
   3   0   0  136.69   41.20
   3   0   0  225.98   33.20
   3   0   0  228.78   19.40
  -4   0   0   15.20   28.00
  -4   0   0   32.70    6.20
  -4   0   0   15.50    4.00
  -4   0   0   13.00   13.40
  -4   0   0   17.80   18.90
  -4   0   0    8.40   13.70
  -4   0   0   16.10    8.90
  -4   0   0   27.30   11.20
  -4   0   0   21.60   53.99
  -4   0   0   16.70    5.10
  -4   0   0   23.50   17.50
  -4   0   0   23.20    7.20
  -4   0   0   12.80   23.70
  -4   0   0    9.90   16.90
  -4   0   0   16.60   19.10
  -4   0   0    7.80   14.90
  -4   0   0   37.80   41.20
  -4   0   0   16.80    4.70
  -4   0   0   35.50   22.40
   4   0   0   24.70    8.20
   4   0   0    1.40   20.10
   4   0   0    8.10   16.90
   4   0   0   17.00    4.30
   4   0   0   16.60    5.10
   4   0   0   19.50    4.80
   4   0   0   12.10   39.70
   4   0   0   18.70   18.30
   4   0   0   14.10   13.00
   4   0   0   11.50    6.10
   4   0   0   14.40    4.80
   4   0   0   16.30    7.50
   4   0   0   17.70   56.59
   4   0   0    7.50   24.10
   4   0   0   34.30   20.40
   4   0   0   15.80    4.20
  -5   0   0  347.67   54.29
  -5   0   0  361.06   52.69
  -5   0   0  338.17   65.99
  -5   0   0  291.77   49.50
  -5   0   0  372.26   30.80
  -5   0   0  259.37   98.29
  -5   0   0  367.66   64.09
  -5   0   0  364.56   53.39
  -5   0   0  400.86   39.60
  -5   0   0  271.17   61.09
  -5   0   0  358.36   31.20
  -5   0   0  331.97   34.40
  -5   0   0  362.76   32.00
  -5   0   0  360.46   40.60
  -5   0   0  344.17   61.89
  -5   0   0  357.16   47.10
  -5   0   0  318.57   55.19
   5   0   0  335.67   32.10
   5   0   0  293.97   36.30
   5   0   0  258.77   91.99
   5   0   0  306.67   50.59
   5   0   0  189.38   65.59
   5   0   0  342.87   52.69
   5   0   0  347.77   30.90
   5   0   0  361.16   54.49
   5   0   0  433.96   66.29
   5   0   0  310.67   31.60
   5   0   0  335.97   32.80
   5   0   0  418.26   64.89
   5   0   0  327.17   36.00
   5   0   0  336.67   65.69
   5   0   0  326.37   34.20
  -6   0   0  125.59   39.10
  -6   0   0  104.89   17.10
  -6   0   0  100.69   51.99
  -6   0   0   84.09   29.40
  -6   0   0  104.19   22.60
  -6   0   0  123.99   14.20
  -6   0   0  192.08   47.80
  -6   0   0  121.89   36.20
  -6   0   0  173.98   83.69
  -6   0   0   97.89   48.80
  -6   0   0  120.29   34.70
  -6   0   0   86.19   35.40
  -6   0   0  123.29   23.00
  -6   0   0  126.19   14.30
  -6   0   0  132.69   68.99
  -6   0   0   57.69   28.30
   6   0   0  131.79   17.20
   6   0   0   88.69   95.89
   6   0   0  101.69   65.19
   6   0   0  117.39   16.40
   6   0   0  112.89   13.60
   6   0   0  155.38   40.00
   6   0   0  149.29   46.90
   6   0   0   89.39   18.30
   6   0   0  135.49   48.60
   6   0   0  126.49   40.50
   6   0   0  145.89   14.70
   6   0   0   91.19   19.30
   6   0   0  130.39   39.40
  -7   0   0  137.19   16.60
  -7   0   0  103.59   31.90
  -7   0   0  133.79   38.10
  -7   0   0  168.98   45.00
  -7   0   0   85.29   38.20
  -7   0   0  120.59   25.10
  -7   0   0  119.89   24.00
  -7   0   0  105.19   31.50
  -7   0   0   95.89   18.50
  -7   0   0  215.38   60.39
  -7   0   0  205.98   71.39
  -7   0   0  127.09   57.49
  -7   0   0  132.89   18.10
  -7   0   0   70.59  106.79
  -7   0   0  160.98   40.90
   7   0   0  124.09   45.00
   7   0   0  100.59   20.50
   7   0   0  121.99   18.70
   7   0   0  139.19   18.40
   7   0   0  167.88   54.19
   7   0   0  154.88   15.90
   7   0   0   82.09   88.99
   7   0   0  147.69   47.70
   7   0   0  212.88   47.20
   7   0   0   92.89   69.69
   7   0   0  107.79   21.40
   7   0   0  108.69   17.00
  -8   0   0    8.00   12.00
  -8   0   0   27.50    8.70
  -8   0   0   19.70   38.80
  -8   0   0   42.00   53.89
  -8   0   0   83.89   57.39
  -8   0   0   31.00   27.40
  -8   0   0   17.60   19.50
  -8   0   0   38.80   30.70
  -8   0   0   16.80   19.80
  -8   0   0   51.79   28.50
  -8   0   0   37.70   65.19
   8   0   0   10.50    9.60
   8   0   0   -9.00   45.00
   8   0   0    5.10   12.90
   8   0   0  -26.50   45.20
   8   0   0   13.30   14.60
   8   0   0  -28.00   44.10
  -9   0   0  267.87   52.49
  -9   0   0  219.08   36.40
  -9   0   0  167.88   55.19
  -9   0   0  257.27   39.20
  -9   0   0  222.98   29.80
  -9   0   0  237.38   81.29
   9   0   0  192.18   33.50
   9   0   0  280.07   85.29
   9   0   0  153.28   81.69
   9   0   0  211.18   35.40
   9   0   0  258.07   29.60
   9   0   0  240.48   74.59
 -10   0   0  175.28   34.50
 -10   0   0  178.18   37.70
 -10   0   0  280.47   58.99
 -10   0   0  375.76   88.49
 -10   0   0  207.98   26.70
 -10   0   0  170.88   62.69
 -10   0   0  230.08   52.29
  10   0   0   96.99   93.99
  10   0   0  139.19   31.50
  10   0   0   46.00   72.89
  10   0   0  -17.40   99.29
  10   0   0  211.18   36.00
  10   0   0  210.88   28.00
  10  -1   0  -74.79   98.49
  10  -1   0   27.60   67.69
  10  -1   0  -49.70   80.59
  10  -1   0   56.49   17.70
  10  -1   0   75.39   26.30
  10  -1   0  101.19   27.30
 -10   1   0  100.69   53.99
 -10   1   0  110.79   42.80
 -10   1   0  147.39   46.00
 -10   1   0   65.09   17.80
 -10   1   0   75.59   26.80
 -10   1   0   91.39   30.80
   9  -1   0  -10.10   14.60
   9  -1   0  -12.60   14.70
   9  -1   0   -5.00   52.59
   9  -1   0  -84.09   62.99
   9  -1   0   -6.40   10.10
   9  -1   0  -58.89   60.69
  -9   1   0   -4.30    6.70
  -9   1   0   96.09   62.29
  -9   1   0   21.90   29.20
  -9   1   0  -23.00   20.50
  -9   1   0    5.10   42.10
  -9   1   0   -4.70   19.50
  -9   1   0  -34.10   65.59
  -9   1   0   39.80   32.30
   8  -1   0   -1.60    6.60
   8  -1   0   -7.00   45.50
   8  -1   0   11.80   48.30
   8  -1   0   -6.90   11.70
   8  -1   0  -25.90   44.30
   8  -1   0   10.60   15.40
  -8   1   0   12.50   38.60
  -8   1   0   -6.60   24.10
  -8   1   0    0.40    7.30
  -8   1   0    2.90    6.20
  -8   1   0   -8.40   17.50
  -8   1   0   60.69   56.59
  -8   1   0  -39.40   48.60
  -8   1   0    6.80   18.80
  -8   1   0   18.60   29.30
  -8   1   0   -2.40    6.20
  -8   1   0   33.90   26.50
  -8   1   0   12.30   11.30
   7  -1   0  166.58   21.50
   7  -1   0  118.29   80.59
   7  -1   0  160.18   50.09
   7  -1   0  158.18   74.59
   7  -1   0  182.48   20.60
   7  -1   0  199.78   21.00
   7  -1   0  193.28   23.90
   7  -1   0  118.49   23.80
   7  -1   0  132.19   23.80
   7  -1   0  152.28   48.30
  -7   1   0  111.29   20.30
  -7   1   0  123.09   20.70
  -7   1   0  274.17   54.09
  -7   1   0  296.27   69.19
  -7   1   0  148.29   27.50
  -7   1   0  144.69   49.10
  -7   1   0  155.28   27.60
  -7   1   0  169.48   42.20
  -7   1   0  179.08   20.00
  -7   1   0  194.98   19.50
  -7   1   0  161.48   67.69
  -7   1   0  196.28  114.99
  -7   1   0  134.39   35.60
  -7   1   0  193.48   63.09
  -7   1   0  145.29   45.30
  -7   1   0  201.08   43.80
   6  -1   0   82.69   40.00
   6  -1   0   87.19   46.90
   6  -1   0   97.59   37.80
   6  -1   0   49.80   30.60
   6  -1   0   76.29   12.70
   6  -1   0   67.69   16.40
   6  -1   0   83.29   71.79
   6  -1   0   80.29   76.89
   6  -1   0   61.29   16.80
   6  -1   0   82.89   11.40
   6  -1   0   75.19   12.00
   6  -1   0   79.19   13.80
  -6   1   0   50.69   97.69
  -6   1   0  125.69   37.70
  -6   1   0   78.99   32.20
  -6   1   0   59.09   65.09
  -6   1   0  100.39   13.50
  -6   1   0   46.60   27.50
  -6   1   0  102.99   54.59
  -6   1   0   43.60   27.60
  -6   1   0   78.39   11.50
  -6   1   0   63.29   14.30
  -6   1   0   78.39   46.50
  -6   1   0   44.20   37.60
  -6   1   0   93.39   21.20
  -6   1   0   46.60   33.50
  -6   1   0  102.29   20.80
  -6   1   0   71.49   31.50
   5  -1   0  153.68   37.60
   5  -1   0  133.59   40.10
   5  -1   0  109.89   19.80
   5  -1   0  149.19   16.90
   5  -1   0   97.39   63.09
   5  -1   0  159.78   15.50
   5  -1   0  149.09   17.80
   5  -1   0  144.89   35.80
   5  -1   0  141.19   70.49
   5  -1   0  128.89   36.40
   5  -1   0  150.58   16.60
   5  -1   0  146.39   21.70
   5  -1   0  125.29   44.40
   5  -1   0  150.38   48.90
  -5   1   0  124.59   34.20
  -5   1   0  146.69   43.40
  -5   1   0  235.68   49.20
  -5   1   0  165.08   16.20
  -5   1   0  157.48   20.70
  -5   1   0  122.89   34.50
  -5   1   0  115.79   30.50
  -5   1   0  152.38   39.00
  -5   1   0  123.79   75.39
  -5   1   0  154.18   23.40
  -5   1   0  154.58   15.70
  -5   1   0  181.78   35.80
  -5   1   0  165.58   50.49
  -5   1   0  114.49   30.50
  -5   1   0  155.08   40.70
  -5   1   0   59.89   59.19
  -5   1   0  155.68   23.90
   4  -1   0  119.09   17.30
   4  -1   0  127.79   12.00
   4  -1   0   91.09   16.00
   4  -1   0   91.09   26.60
   4  -1   0  113.39   28.50
   4  -1   0  112.19   11.80
   4  -1   0  131.49   13.50
   4  -1   0  149.49   36.70
   4  -1   0  116.39   69.39
   4  -1   0   97.09   26.50
   4  -1   0  102.79   29.70
   4  -1   0   64.69   42.40
   4  -1   0  133.99   13.20
   4  -1   0  114.99   13.80
   4  -1   0   88.19   14.00
   4  -1   0   95.89   35.10
  -4   1   0  138.09   16.40
  -4   1   0   84.69   23.80
  -4   1   0  113.99   12.70
  -4   1   0   97.99   17.30
  -4   1   0   97.89   24.20
  -4   1   0  113.29   26.00
  -4   1   0   92.49   16.90
  -4   1   0   66.29   67.49
  -4   1   0  124.99   14.10
  -4   1   0  135.49   12.40
  -4   1   0  115.09   34.40
  -4   1   0   97.89   29.30
  -4   1   0   88.29   26.50
  -4   1   0  110.99   39.50
  -4   1   0  119.99   32.20
  -4   1   0  109.39   26.80
  -4   1   0  175.38   37.30
  -4   1   0  142.69   34.20
   3  -1   0 1678.63  147.09
   3  -1   0 1664.73  159.98
   3  -1   0 1562.44  167.18
   3  -1   0 1726.53  159.98
   3  -1   0 1939.31  147.39
   3  -1   0 1486.95  147.59
   3  -1   0 1907.31  151.08
   3  -1   0 1768.62  148.29
   3  -1   0 2027.80  161.28
   3  -1   0 1549.74  148.19
   3  -1   0 1872.61  150.48
   3  -1   0 1936.91  153.58
   3  -1   0 1702.53  148.89
   3  -1   0 1761.32  155.88
  -3   1   0 1874.01  160.88
  -3   1   0 1831.82  148.89
  -3   1   0 1823.22  159.88
  -3   1   0 1878.61  160.28
  -3   1   0 1894.31  148.69
  -3   1   0 1876.11  150.78
  -3   1   0 1791.82  150.08
  -3   1   0 1869.21  147.29
  -3   1   0 1735.33  165.98
  -3   1   0 1842.62  147.89
  -3   1   0 1781.12  158.78
  -3   1   0 1708.83  159.58
   2  -1   0  550.84   80.89
   2  -1   0  835.22   63.99
   2  -1   0  682.43   69.19
   2  -1   0  801.92   64.49
   2  -1   0  741.23   78.89
   2  -1   0  777.42   63.89
   2  -1   0  799.02   66.69
   2  -1   0  769.92   64.79
   2  -1   0  707.93   74.49
   2  -1   0  749.62   65.39
   2  -1   0  745.73   64.69
   2  -1   0  780.12   66.79
   2  -1   0  823.72   67.19
   2  -1   0  899.51   76.69
   2  -1   0  844.32   72.99
   2  -1   0  636.04   80.69
   2  -1   0  724.93   70.39
   2  -1   0  692.73   74.99
   2  -1   0  768.72   66.49
   2  -1   0  849.61   76.79
  -2   1   0  802.22   67.19
  -2   1   0  618.44   79.49
  -2   1   0  717.63   73.99
  -2   1   0  781.22   65.29
  -2   1   0  856.31   76.09
  -2   1   0  794.32   76.09
  -2   1   0  865.41   66.49
  -2   1   0  557.54   94.29
  -2   1   0  753.82   64.69
  -2   1   0  745.63   74.39
  -2   1   0  749.13   76.29
  -2   1   0  778.32   63.89
  -2   1   0  843.02   66.49
  -2   1   0  821.42   66.69
  -2   1   0  736.03   74.79
  -2   1   0  750.62   64.29
   1  -1   0  745.13   59.89
   1  -1   0  711.53   64.69
   1  -1   0  774.02   59.89
   1  -1   0  714.53   61.09
   1  -1   0  708.43   58.79
   1  -1   0  674.03   61.89
   1  -1   0  633.64   58.49
   1  -1   0  587.44   67.39
   1  -1   0  690.53   64.99
   1  -1   0  657.03   65.49
   1  -1   0  734.23   60.19
   1  -1   0  763.92   64.79
   1  -1   0  738.43   58.29
   1  -1   0  711.23   58.69
   1  -1   0  729.63   59.99
   1  -1   0  631.14   64.29
   1  -1   0  579.64   67.59
   1  -1   0  720.53   58.49
   1  -1   0  702.73   59.09
  -1   1   0  719.13   58.79
  -1   1   0  749.13   59.99
  -1   1   0  734.73   59.69
  -1   1   0  746.93   64.79
  -1   1   0  621.44   64.59
  -1   1   0  726.53   58.29
  -1   1   0  665.83   58.59
  -1   1   0  773.82   60.09
  -1   1   0  766.92   64.69
  -1   1   0  706.63   57.89
  -1   1   0  711.73   58.49
  -1   1   0  773.32   64.99
  -1   1   0  803.12   60.09
  -1   1   0  548.55   66.49
  -1   1   0  760.72   59.09
  -1   1   0  711.93   64.59
  -1   1   0  652.83   64.39
  -1   1   0  619.34   68.19
   0  -1   0   17.50    7.30
   0   1   0    3.20    3.80
   0   1   0   17.30    2.00
   0   1   0   30.50    6.20
  -1  -1   0  575.04   51.99
  -1  -1   0  479.15   42.30
  -1  -1   0  505.65   46.60
  -1  -1   0  386.16   46.10
  -1  -1   0  550.04   41.50
  -1  -1   0  493.25   41.30
  -1  -1   0  578.54   47.20
  -1  -1   0  512.55   44.10
  -1  -1   0  382.66   49.80
  -1  -1   0  520.85   46.20
  -1  -1   0  510.55   44.40
  -1  -1   0  528.95   44.90
  -1  -1   0  547.05   43.30
  -1  -1   0  579.74   47.70
  -1  -1   0  474.45   41.70
  -1  -1   0  450.55   42.20
  -1  -1   0  479.95   41.00
  -1  -1   0  430.26   40.80
  -1  -1   0  472.85   40.90
  -1  -1   0  421.16   43.10
   1   1   0  466.75   45.70
   1   1   0  447.66   40.90
   1   1   0  513.15   43.20
   1   1   0  516.65   44.60
   1   1   0  462.65   46.30
   1   1   0  565.54   51.59
   1   1   0  541.25   47.50
   1   1   0  470.55   41.00
   1   1   0  397.56   46.10
   1   1   0  576.64   44.50
   1   1   0  566.54   47.20
   1   1   0  499.15   41.40
   1   1   0  500.55   41.70
   1   1   0  506.75   44.20
   1   1   0  458.15   40.90
   1   1   0  485.25   41.00
   1   1   0  477.75   41.20
   1   1   0  460.15   42.20
   1   1   0  478.65   44.60
   1   1   0  454.35   46.40
   1   1   0  453.85   42.10
  -2  -1   0   25.90   14.50
  -2  -1   0   21.30   36.90
  -2  -1   0    0.90   20.30
  -2  -1   0   -2.60    9.60
  -2  -1   0   17.20    3.90
  -2  -1   0   -3.60   16.70
  -2  -1   0   19.70   11.60
  -2  -1   0   10.80    3.20
  -2  -1   0   15.50    3.00
  -2  -1   0    4.70    4.50
  -2  -1   0   25.90    8.50
  -2  -1   0   13.90    4.70
  -2  -1   0    2.80    7.20
  -2  -1   0   18.90    5.30
  -2  -1   0    4.00   10.90
  -2  -1   0   -0.90   31.50
  -2  -1   0   33.60   15.80
  -2  -1   0   25.00    9.10
  -2  -1   0    2.70   11.10
   2   1   0    0.10    9.10
   2   1   0   12.30    3.50
   2   1   0   -0.90    6.20
   2   1   0   13.30    3.10
   2   1   0   14.60    3.60
   2   1   0   30.00    9.00
   2   1   0   -9.90   15.10
   2   1   0  -16.00   19.20
   2   1   0   35.70   15.20
   2   1   0   -5.70   31.40
   2   1   0   18.00    3.60
   2   1   0   14.10    2.80
   2   1   0    4.20    8.90
   2   1   0   14.00    3.40
   2   1   0   33.60   16.20
   2   1   0    6.50   16.20
   2   1   0   18.90    4.80
   2   1   0   10.70    4.80
   2   1   0   14.00    5.30
   2   1   0   11.20   12.40
   2   1   0   17.70    7.40
   2   1   0   31.40   20.40
   2   1   0    1.00   11.30
  -3  -1   0   28.60    5.70
  -3  -1   0   21.30    9.20
  -3  -1   0   28.20   23.00
  -3  -1   0   23.10   15.00
  -3  -1   0   28.10    4.60
  -3  -1   0   32.30   14.70
  -3  -1   0   28.10    5.20
  -3  -1   0   28.00    6.40
  -3  -1   0   13.40   17.80
  -3  -1   0   27.70    6.60
  -3  -1   0   10.50   11.80
  -3  -1   0    5.30   12.00
  -3  -1   0   23.00   36.70
  -3  -1   0   32.20    9.80
  -3  -1   0   19.00   31.70
  -3  -1   0   16.60   12.90
  -3  -1   0   12.90   13.10
  -3  -1   0   22.40    4.20
   3   1   0   26.40    5.00
   3   1   0   26.60    4.70
   3   1   0   29.40    4.80
   3   1   0   25.00    4.10
   3   1   0   21.10    8.90
   3   1   0   27.00   13.60
   3   1   0   14.60   13.40
   3   1   0    9.40   16.80
   3   1   0   17.20    6.00
   3   1   0   14.50    6.20
   3   1   0  -10.10   42.30
   3   1   0   27.60   15.80
   3   1   0   33.00   21.20
   3   1   0   16.50   19.80
   3   1   0   18.90   29.40
   3   1   0   19.70    4.30
   3   1   0   28.90   17.90
   3   1   0   24.20   16.40
   3   1   0   19.70   11.90
   3   1   0   19.40    5.30
   3   1   0   20.90    5.60
  -4  -1   0  -30.10   50.09
  -4  -1   0    1.60   12.10
  -4  -1   0   13.80   14.80
  -4  -1   0    6.90    4.10
  -4  -1   0   10.40   13.50
  -4  -1   0    2.20   13.90
  -4  -1   0   20.90   10.90
  -4  -1   0   12.90   17.90
  -4  -1   0   21.50   20.00
  -4  -1   0    7.70    4.30
  -4  -1   0   21.70   18.70
  -4  -1   0   15.90   10.40
  -4  -1   0    6.10    3.50
  -4  -1   0   -2.40   13.40
  -4  -1   0   10.40    4.20
  -4  -1   0   12.30    6.40
  -4  -1   0   24.40   38.80
  -4  -1   0    1.40   18.70
  -4  -1   0  -11.70   20.20
   4   1   0   15.00    5.30
   4   1   0    7.40    4.10
   4   1   0   12.30    6.90
   4   1   0   12.20    4.60
   4   1   0   10.90    4.00
   4   1   0   -3.20   16.20
   4   1   0    6.60    6.20
   4   1   0   13.40   42.90
   4   1   0    8.10    3.60
   4   1   0    5.50    5.40
   4   1   0    1.70   18.50
   4   1   0    7.60   14.80
   4   1   0   12.30   22.70
   4   1   0    7.00   17.30
   4   1   0    0.70   21.20
   4   1   0    0.00   38.10
   4   1   0   21.00   18.60
   4   1   0   11.00    4.40
  -5  -1   0   29.10   27.50
  -5  -1   0   35.80    6.90
  -5  -1   0    6.60   18.80
  -5  -1   0   61.79   44.90
  -5  -1   0   11.50   28.00
  -5  -1   0    6.30   17.20
  -5  -1   0   20.10   76.19
  -5  -1   0   62.79   37.70
  -5  -1   0   31.50   23.90
  -5  -1   0   38.10   21.50
  -5  -1   0   32.70    5.70
  -5  -1   0   38.30   14.30
  -5  -1   0   30.20    6.40
  -5  -1   0   36.40    9.90
  -5  -1   0   46.00   24.10
  -5  -1   0   39.90   22.50
  -5  -1   0   18.20   15.50
  -5  -1   0   35.20   14.00
   5   1   0   32.50   24.40
   5   1   0   10.20   25.80
   5   1   0   28.40    7.70
   5   1   0   45.30   26.00
   5   1   0   -8.60   35.00
   5   1   0   30.60   10.10
   5   1   0   44.50   32.50
   5   1   0   38.30   29.80
   5   1   0   29.30   20.50
   5   1   0   24.70   74.69
   5   1   0   32.80    6.40
   5   1   0   24.40    6.80
   5   1   0   18.20    9.40
   5   1   0   20.70    8.30
   5   1   0   23.00    7.40
   5   1   0   33.50   27.10
  -6  -1   0   61.29    9.20
  -6  -1   0   66.59   11.20
  -6  -1   0   87.49   21.00
  -6  -1   0   65.89   19.00
  -6  -1   0   46.40   26.20
  -6  -1   0   36.10   23.40
  -6  -1   0   39.00   42.30
  -6  -1   0   48.20   38.70
  -6  -1   0   59.29   38.90
  -6  -1   0   53.49   31.70
  -6  -1   0   25.20   25.60
  -6  -1   0   74.49   95.49
  -6  -1   0  -15.80   56.29
  -6  -1   0   60.29   13.40
  -6  -1   0   54.89   30.80
  -6  -1   0   64.99   31.60
   6   1   0  101.49   44.30
   6   1   0   43.80   34.90
   6   1   0   69.79   92.29
   6   1   0   89.59   35.10
   6   1   0   75.29   34.70
   6   1   0   43.90   12.80
   6   1   0   59.19   14.60
   6   1   0   55.09    9.50
   6   1   0   56.79   10.70
   6   1   0   38.00   56.69
   6   1   0   57.69   11.90
   6   1   0   91.79   35.50
   6   1   0   72.39   11.60
  -7  -1   0  260.87   45.50
  -7  -1   0  164.98   39.50
  -7  -1   0  227.58   29.30
  -7  -1   0  237.98  119.69
  -7  -1   0  159.88   38.60
  -7  -1   0  285.67   73.29
  -7  -1   0  226.18   24.60
  -7  -1   0  227.98   45.80
  -7  -1   0  196.28   47.50
  -7  -1   0  292.27   69.19
  -7  -1   0  182.68   60.89
  -7  -1   0  279.37   23.30
  -7  -1   0  294.07   57.49
  -7  -1   0  288.07   40.40
  -7  -1   0  254.07   34.30
   7   1   0  204.48   25.30
   7   1   0  248.78   24.80
   7   1   0  209.28   58.69
   7   1   0  169.78   50.19
   7   1   0  229.58   31.90
   7   1   0  126.19   68.19
   7   1   0  179.78   51.69
   7   1   0  255.87   56.39
   7   1   0  304.97   53.89
   7   1   0  177.28  101.89
   7   1   0  243.08   23.50
   7   1   0  216.18   25.60
   7   1   0  238.78   31.10
  -8  -1   0  467.45   69.79
  -8  -1   0  440.16   41.70
  -8  -1   0  395.16   52.39
  -8  -1   0  440.96   55.19
  -8  -1   0  532.45   73.89
  -8  -1   0  330.37   66.39
  -8  -1   0  494.75   77.09
  -8  -1   0  445.26   46.70
  -8  -1   0  406.66   89.59
  -8  -1   0  599.64   80.89
   8   1   0  379.26   47.80
   8   1   0  335.57  124.79
   8   1   0  424.36   81.69
   8   1   0  322.57   73.99
   8   1   0  407.76   48.40
   8   1   0  375.96   80.19
   8   1   0  392.96   42.20
  -9  -1   0   28.20   61.09
  -9  -1   0   84.29   63.19
  -9  -1   0   81.09   34.30
  -9  -1   0   36.40   32.10
  -9  -1   0  -10.30   21.20
  -9  -1   0   25.30   37.20
  -9  -1   0    3.60   13.70
  -9  -1   0   20.40   29.30
  -9  -1   0    9.60   21.10
   9   1   0   13.50   14.70
   9   1   0   29.40   17.80
   9   1   0  -49.80   45.70
   9   1   0   13.20    9.10
   9   1   0  -49.70   61.09
   9   1   0  -72.69   54.89
 -10  -1   0  -14.60   22.20
 -10  -1   0  107.89   39.10
 -10  -1   0  -19.40   38.10
 -10  -1   0   58.39   48.20
 -10  -1   0  -10.80   14.70
 -10  -1   0   82.79   70.19
 -10  -1   0   30.50   35.60
 -10  -1   0  -47.70   22.90
  10   1   0   12.30   17.60
  10   1   0    6.80   15.60
  10   1   0 -139.09   55.29
  10   1   0    6.10    9.50
  10   1   0 -127.99   75.49
 -11  -1   0   -6.70   46.80
 -11  -1   0   28.80   38.30
  11   1   0   23.80   21.30
  11   1   0    1.40   18.30
  11   1   0  -14.50   12.30
  10  -2   0   38.10   13.80
  10  -2   0   41.80   24.70
  10  -2   0  -56.89   64.59
  10  -2   0 -152.78   84.69
  10  -2   0   44.60   22.60
 -10   2   0  110.89   42.50
 -10   2   0   67.89   27.10
 -10   2   0   23.60   51.89
 -10   2   0   20.00   26.80
 -10   2   0  119.39   45.70
 -10   2   0   15.00   13.50
   9  -2   0   66.69   22.70
   9  -2   0   76.79   25.00
   9  -2   0   29.60   59.09
   9  -2   0    5.30   80.59
   9  -2   0   15.40   68.49
   9  -2   0   80.79   18.20
  -9   2   0   80.59   93.39
  -9   2   0   91.79   53.19
  -9   2   0   76.69   27.60
  -9   2   0  111.69   39.00
  -9   2   0   62.79   13.90
  -9   2   0  141.09   45.80
  -9   2   0   66.19   24.40
  -9   2   0   79.39   16.90
   8  -2   0  141.69   30.60
   8  -2   0  198.48   68.09
   8  -2   0  231.78   25.90
   8  -2   0  167.18   31.60
   8  -2   0  154.88   64.99
  -8   2   0  267.67   25.60
  -8   2   0  179.78   45.50
  -8   2   0  233.88   26.00
  -8   2   0  252.87   76.79
  -8   2   0  187.18   58.49
  -8   2   0  182.58   32.30
  -8   2   0  202.78   50.79
  -8   2   0  378.56   86.59
  -8   2   0  206.08   35.40
  -8   2   0  224.48   21.70
  -8   2   0  237.88   25.80
   7  -2   0  504.55  125.99
   7  -2   0  627.84   59.49
   7  -2   0  400.96  105.09
   7  -2   0  672.93  118.89
   7  -2   0  659.83   60.59
   7  -2   0  583.34   65.69
   7  -2   0  542.95   65.79
   7  -2   0  813.62  121.29
  -7   2   0  666.93   58.89
  -7   2   0  602.94   58.09
  -7   2   0  647.14   61.69
  -7   2   0  558.04   79.49
  -7   2   0  607.34   92.69
  -7   2   0  687.03   57.99
  -7   2   0  702.53   89.09
  -7   2   0  833.92   88.69
  -7   2   0  686.53   68.89
  -7   2   0  765.12   91.09
  -7   2   0  913.41  119.49
  -7   2   0  613.14   55.99
  -7   2   0  662.23   67.89
  -7   2   0  475.35   84.99
   6  -2   0  890.91  172.38
   6  -2   0 1190.68  116.19
   6  -2   0  949.31   93.09
   6  -2   0 1086.59   92.99
   6  -2   0 1025.50   93.59
   6  -2   0 1151.38   91.79
   6  -2   0 1113.69  123.99
   6  -2   0  962.00   98.09
   6  -2   0  980.00   99.19
   6  -2   0  666.13  130.09
   6  -2   0 1255.57  135.69
   6  -2   0 1276.67  134.39
  -6   2   0 1105.79   99.49
  -6   2   0  984.30  115.19
  -6   2   0 1119.79  119.59
  -6   2   0  826.12  177.08
  -6   2   0 1175.58  141.99
  -6   2   0 1216.38  120.99
  -6   2   0 1179.28  120.29
  -6   2   0 1040.00   99.99
  -6   2   0 1126.89   95.39
  -6   2   0 1187.88   91.99
  -6   2   0 1055.99   92.49
  -6   2   0 1107.69   92.99
  -6   2   0 1064.29  128.19
  -6   2   0  984.20  122.69
  -6   2   0 1056.79  122.79
  -6   2   0 1054.49  109.49
  -6   2   0  871.61  135.29
   5  -2   0   19.00   64.19
   5  -2   0   50.79   67.09
   5  -2   0   51.19   14.50
   5  -2   0   42.00   31.00
   5  -2   0   54.39   14.40
   5  -2   0   77.79   11.40
   5  -2   0   69.69   11.60
   5  -2   0   77.19   34.40
   5  -2   0   69.09    9.60
   5  -2   0   72.89   36.00
   5  -2   0   80.59   12.50
   5  -2   0   65.39   31.90
  -5   2   0   42.30   40.20
  -5   2   0   81.89   39.80
  -5   2   0   82.09   11.10
  -5   2   0   64.59   10.10
  -5   2   0   72.19   17.90
  -5   2   0   69.09   31.70
  -5   2   0   33.90   24.10
  -5   2   0   48.80   17.50
  -5   2   0   58.59   32.90
  -5   2   0   74.69   63.29
  -5   2   0   72.79   26.00
  -5   2   0   66.79   30.10
  -5   2   0   62.49   30.00
  -5   2   0   52.89   12.40
  -5   2   0   29.30   34.40
  -5   2   0   40.60   80.59
  -5   2   0   65.19    9.60
   4  -2   0   17.80   30.00
   4  -2   0   42.50    7.90
   4  -2   0   38.10   24.80
   4  -2   0   44.30    7.80
   4  -2   0   41.60    8.40
   4  -2   0   22.20   49.60
   4  -2   0   22.00   60.89
   4  -2   0   40.30    6.30
   4  -2   0   21.80   18.10
   4  -2   0   43.60   28.30
   4  -2   0   61.99   27.70
   4  -2   0   43.40   24.50
   4  -2   0   23.20   20.80
   4  -2   0   32.10    9.00
   4  -2   0   29.00    9.30
   4  -2   0   30.60   10.60
  -4   2   0   28.00   21.40
  -4   2   0   40.30    6.60
  -4   2   0   49.50   27.60
  -4   2   0   28.20   28.50
  -4   2   0   28.00   28.70
  -4   2   0   38.90   48.20
  -4   2   0   18.10   18.10
  -4   2   0   36.40   22.80
  -4   2   0   50.59   67.49
  -4   2   0   46.40   21.70
  -4   2   0   41.30    7.80
  -4   2   0   34.50   12.40
  -4   2   0   46.40    7.80
  -4   2   0   34.80    8.50
  -4   2   0   41.80   13.30
  -4   2   0   42.90   24.00
  -4   2   0   27.70   17.70
   3  -2   0 1850.21  148.29
   3  -2   0 1821.02  149.39
   3  -2   0 2061.59  148.59
   3  -2   0 1850.21  150.48
   3  -2   0 2091.79  164.78
   3  -2   0 1877.21  149.19
   3  -2   0 1672.03  173.28
   3  -2   0 1749.92  152.58
   3  -2   0 1714.83  158.18
   3  -2   0 1965.00  155.68
   3  -2   0 2013.60  164.48
   3  -2   0 1798.12  151.98
   3  -2   0 1755.72  162.88
   3  -2   0 1497.65  167.08
   3  -2   0 1781.62  162.88
   3  -2   0 1875.11  149.79
  -3   2   0 1445.86  180.08
  -3   2   0 1641.44  161.58
  -3   2   0 1820.22  162.78
  -3   2   0 1780.42  148.29
  -3   2   0 1767.22  149.99
  -3   2   0 1903.61  152.38
  -3   2   0 1756.62  162.88
  -3   2   0 1740.93  163.58
  -3   2   0 1689.23  170.08
  -3   2   0 1788.92  151.48
  -3   2   0 1772.42  154.68
  -3   2   0 1782.22  147.49
  -3   2   0 1768.22  162.38
  -3   2   0 1785.52  148.79
  -3   2   0 1775.02  158.08
  -3   2   0 1947.71  149.88
  -3   2   0 1369.86  165.38
  -3   2   0 1668.13  148.89
   2  -2   0 1419.26  149.79
   2  -2   0 1520.75  142.99
   2  -2   0 1731.93  143.49
   2  -2   0 1655.53  131.49
   2  -2   0 1578.84  131.79
   2  -2   0 1697.93  142.89
   2  -2   0 1630.84  130.89
   2  -2   0 1617.34  134.59
   2  -2   0 1528.55  142.59
   2  -2   0 1508.35  137.69
   2  -2   0 1613.14  131.69
   2  -2   0 1689.43  134.19
   2  -2   0 1673.43  132.59
   2  -2   0 1753.12  134.19
   2  -2   0 1503.35  135.99
  -2   2   0 1392.16  142.29
  -2   2   0 1576.34  130.79
  -2   2   0 1243.18  155.58
  -2   2   0 1520.25  133.59
  -2   2   0 1526.45  142.09
  -2   2   0 1623.54  142.69
  -2   2   0 1661.03  143.09
  -2   2   0 1609.04  130.09
  -2   2   0 1839.12  134.39
  -2   2   0 1575.84  131.39
  -2   2   0 1653.73  142.29
  -2   2   0 1642.44  142.89
  -2   2   0 1564.84  133.29
  -2   2   0 1615.34  131.29
  -2   2   0 1466.25  149.19
  -2   2   0 1449.06  131.69
   1  -2   0  709.23   75.49
   1  -2   0  782.02   63.39
   1  -2   0  784.22   75.79
   1  -2   0  786.22   74.89
   1  -2   0  789.82   63.19
   1  -2   0  763.42   63.49
   1  -2   0  831.72   65.79
   1  -2   0  739.13   65.79
   1  -2   0  843.72   62.99
   1  -2   0  809.32   74.49
   1  -2   0  827.12   71.09
   1  -2   0  648.84   63.09
   1  -2   0  729.33   74.59
   1  -2   0  767.82   62.19
   1  -2   0  805.12   64.29
   1  -2   0  803.32   82.89
   1  -2   0  710.43   68.19
   1  -2   0  692.13   82.09
   1  -2   0  849.41   65.69
   1  -2   0  743.43   76.89
   1  -2   0  820.42   65.79
  -1   2   0  652.03   81.59
  -1   2   0  855.61   75.89
  -1   2   0  599.04   77.99
  -1   2   0  764.72   63.29
  -1   2   0  646.24   74.19
  -1   2   0  736.03   73.79
  -1   2   0  830.92   74.79
  -1   2   0  685.73   65.29
  -1   2   0  761.82   74.39
  -1   2   0  809.82   65.59
  -1   2   0  605.94   90.19
  -1   2   0  745.93   63.49
  -1   2   0  764.92   62.89
  -1   2   0  853.81   65.69
  -1   2   0  689.23   63.19
  -1   2   0  698.63   65.49
   0  -2   0 1444.86  127.89
   0  -2   0 1612.14  133.99
   0  -2   0 1345.27  136.79
   0  -2   0 1564.84  127.89
   0  -2   0 1820.02  130.79
   0  -2   0 1350.66  132.09
   0  -2   0 1539.55  132.49
   0  -2   0 1537.95  126.19
   0  -2   0 1585.94  128.59
   0  -2   0 1712.23  135.29
   0  -2   0 1612.74  127.59
   0  -2   0 1401.16  132.09
   0  -2   0 1508.55  126.49
   0  -2   0 1658.83  128.19
   0  -2   0 1448.36  126.39
   0  -2   0 1624.34  126.49
   0   2   0 1414.06  130.19
   0   2   0 1600.84  134.29
   0   2   0 1662.23  132.39
   0   2   0 1610.24  126.19
   0   2   0 1546.15  127.99
   0   2   0 1539.95  132.89
   0   2   0 1304.77  135.29
   0   2   0 1615.34  127.49
   0   2   0 1616.04  128.19
   0   2   0 1562.84  126.59
   0   2   0 1375.36  133.39
   0   2   0 1504.45  126.49
   0   2   0 1718.73  138.19
   0   2   0 1368.96  136.29
   0   2   0 1567.14  134.09
   0   2   0 1446.56  127.79
   0   2   0 1507.65  133.29
   0   2   0 1601.84  126.49
  -1  -2   0  235.08   26.90
  -1  -2   0  261.27   38.70
  -1  -2   0  272.57   28.00
  -1  -2   0  263.77   35.10
  -1  -2   0  263.87   22.70
  -1  -2   0  249.48   27.20
  -1  -2   0  249.28   40.00
  -1  -2   0  269.27   33.70
  -1  -2   0  269.47   29.70
  -1  -2   0  256.17   21.70
  -1  -2   0  240.48   21.80
  -1  -2   0  288.77   33.40
  -1  -2   0  252.57   35.70
  -1  -2   0  227.98   24.90
  -1  -2   0  275.57   33.50
  -1  -2   0  255.27   22.40
  -1  -2   0  226.08   29.40
  -1  -2   0  224.58   21.80
  -1  -2   0  253.27   24.50
   1   2   0  247.38   21.60
   1   2   0  266.57   29.10
   1   2   0  267.47   27.30
   1   2   0  257.67   34.20
   1   2   0  234.68   22.10
   1   2   0  263.07   33.20
   1   2   0  247.28   22.00
   1   2   0  261.77   35.00
   1   2   0  246.78   33.90
   1   2   0  200.88   21.90
   1   2   0  241.98   21.90
   1   2   0  273.37   31.70
   1   2   0  278.57   22.90
   1   2   0  225.18   24.10
   1   2   0  261.77   32.30
   1   2   0  256.97   27.30
   1   2   0  251.57   37.50
   1   2   0  239.58   23.50
   1   2   0  280.67   33.30
   1   2   0  262.57   27.60
  -2  -2   0   29.40   19.40
  -2  -2   0   32.70   11.70
  -2  -2   0   34.10   48.90
  -2  -2   0   58.09   18.90
  -2  -2   0   48.30    6.30
  -2  -2   0   14.90   16.20
  -2  -2   0   49.80   18.60
  -2  -2   0   66.99   22.90
  -2  -2   0   17.30   13.80
  -2  -2   0   59.49   11.60
  -2  -2   0   29.30   23.90
  -2  -2   0   39.30   11.20
  -2  -2   0   38.20    5.90
  -2  -2   0   46.60    5.80
  -2  -2   0   50.89   10.10
  -2  -2   0   43.00    6.00
  -2  -2   0   44.30   24.00
  -2  -2   0   36.10   16.80
  -2  -2   0   40.40    7.10
  -2  -2   0   40.30    6.50
  -2  -2   0   44.50    6.70
  -2  -2   0   46.40   17.20
   2   2   0   50.19   17.40
   2   2   0   20.20   16.90
   2   2   0   17.00   14.50
   2   2   0   14.80   30.90
   2   2   0   44.60   11.60
   2   2   0   54.79   13.50
   2   2   0   25.10   11.90
   2   2   0   47.90   20.20
   2   2   0   18.40   21.50
   2   2   0   46.90    6.00
   2   2   0   37.40    5.90
   2   2   0   43.70   18.10
   2   2   0   46.10    6.10
   2   2   0   46.50    9.20
   2   2   0   29.60    5.80
   2   2   0   38.70    5.60
   2   2   0   28.80   11.10
   2   2   0   44.00    7.10
   2   2   0   61.49   22.60
   2   2   0   39.50    7.20
   2   2   0   48.90   10.60
   2   2   0   34.20   29.00
  -3  -2   0   62.29   17.50
  -3  -2   0   73.99   13.80
  -3  -2   0   69.79   21.50
  -3  -2   0   85.39    9.20
  -3  -2   0   76.29    9.20
  -3  -2   0   50.29   33.40
  -3  -2   0   79.09   16.20
  -3  -2   0   81.29   18.10
  -3  -2   0   68.79   13.10
  -3  -2   0   73.29   40.10
  -3  -2   0   97.89    9.40
  -3  -2   0   65.19   16.20
  -3  -2   0   92.89   12.50
  -3  -2   0   98.99   26.00
  -3  -2   0   67.19   10.10
  -3  -2   0   74.79   19.60
  -3  -2   0   83.49    9.10
  -3  -2   0   97.49   26.60
  -3  -2   0   95.29   28.60
   3   2   0   80.69    9.00
   3   2   0   27.10   44.10
   3   2   0   76.39   16.40
   3   2   0   82.29    9.40
   3   2   0  104.29   26.90
   3   2   0   68.29   22.30
   3   2   0   82.89    8.90
   3   2   0   70.99    8.50
   3   2   0   79.69    8.60
   3   2   0   64.09   20.10
   3   2   0   92.39   12.90
   3   2   0   69.89   16.60
   3   2   0   85.89   10.70
   3   2   0   79.19    9.10
   3   2   0   56.29   33.80
   3   2   0   80.29   20.80
   3   2   0   63.39   21.00
   3   2   0   88.39   23.70
   3   2   0   74.09    9.90
   3   2   0   89.59   22.40
  -4  -2   0  133.99   25.30
  -4  -2   0  120.39   44.70
  -4  -2   0  123.19   20.10
  -4  -2   0  147.69   38.00
  -4  -2   0  122.99   24.20
  -4  -2   0  183.28   46.10
  -4  -2   0  152.28   14.60
  -4  -2   0  204.98   40.10
  -4  -2   0  100.49   24.50
  -4  -2   0  143.09   34.50
  -4  -2   0  153.28   14.40
  -4  -2   0  160.78   15.60
  -4  -2   0  161.88   18.70
  -4  -2   0  136.49   25.80
  -4  -2   0  138.59   20.20
  -4  -2   0  127.79   55.19
   4   2   0  143.29   15.60
   4   2   0  147.49   14.50
   4   2   0  124.99   28.70
   4   2   0  137.59   14.70
   4   2   0  179.68   39.40
   4   2   0  138.19   16.80
   4   2   0  110.19   25.10
   4   2   0  121.09   14.10
   4   2   0  149.59   18.40
   4   2   0  138.39   29.00
   4   2   0  113.19   30.90
   4   2   0  147.59   17.70
   4   2   0  137.79   33.50
   4   2   0  111.69   28.30
   4   2   0  144.49   14.50
   4   2   0   33.40   55.49
   4   2   0  120.59   44.10
   4   2   0  135.09   36.10
   4   2   0  145.59   13.80
  -5  -2   0  380.36   57.19
  -5  -2   0  472.75   55.29
  -5  -2   0  444.56   69.49
  -5  -2   0  438.26   52.89
  -5  -2   0  313.97   99.19
  -5  -2   0  392.46   39.40
  -5  -2   0  415.16   43.70
  -5  -2   0  415.16   36.50
  -5  -2   0  433.26   59.79
  -5  -2   0  414.46   58.79
  -5  -2   0  293.77   60.79
  -5  -2   0  441.56   62.89
  -5  -2   0  387.86   35.40
  -5  -2   0  438.46   44.30
  -5  -2   0  409.06   56.49
   5   2   0  434.56   69.19
   5   2   0  386.56   39.90
   5   2   0  399.36   39.30
   5   2   0  342.37   36.40
   5   2   0  366.36   35.50
   5   2   0  390.46   64.19
   5   2   0  372.16   36.70
   5   2   0  451.85   61.09
   5   2   0  515.15   56.89
   5   2   0  427.06   70.39
   5   2   0  391.56   53.59
   5   2   0  393.86   36.00
   5   2   0  413.26   60.09
   5   2   0  369.16   37.70
   5   2   0  282.57   66.09
   5   2   0  263.67   93.89
  -6  -2   0 1104.99   89.19
  -6  -2   0 1150.68  115.09
  -6  -2   0  889.71  113.49
  -6  -2   0 1206.88  105.59
  -6  -2   0 1028.60   90.19
  -6  -2   0 1147.09  111.49
  -6  -2   0 1109.09   98.29
  -6  -2   0  864.61  125.69
  -6  -2   0 1126.99  119.09
  -6  -2   0  820.62  165.58
  -6  -2   0  981.80  110.29
  -6  -2   0 1115.19   93.39
  -6  -2   0 1107.49   97.09
  -6  -2   0 1301.97  133.79
  -6  -2   0 1156.58  112.39
  -6  -2   0 1006.40  106.89
   6   2   0  954.20   93.89
   6   2   0 1213.78  119.29
   6   2   0  945.21   90.09
   6   2   0 1162.78  126.59
   6   2   0  959.40   90.69
   6   2   0  994.90   89.19
   6   2   0  957.60  121.79
   6   2   0 1062.29  116.79
   6   2   0  650.83  122.09
   6   2   0 1233.78  110.99
   6   2   0 1014.50   89.99
   6   2   0  952.80   93.19
  -7  -2   0  853.81   86.99
  -7  -2   0  852.71  169.08
  -7  -2   0  823.92   66.89
  -7  -2   0  717.43   88.49
  -7  -2   0  986.30  122.89
  -7  -2   0  769.92  107.39
  -7  -2   0  830.12   92.49
  -7  -2   0  628.84  111.29
  -7  -2   0  738.93   67.99
  -7  -2   0  803.42   94.19
  -7  -2   0  817.72   77.19
  -7  -2   0  844.42   77.59
  -7  -2   0  877.61   96.69
  -7  -2   0  772.62   71.99
  -7  -2   0  852.51   97.99
   7   2   0  735.93  109.39
   7   2   0  401.06  132.49
   7   2   0  730.63   72.59
   7   2   0  577.44  107.39
   7   2   0  744.13   68.09
   7   2   0  811.72  121.59
   7   2   0  696.13   73.09
   7   2   0 1024.80  104.29
   7   2   0  697.53   66.99
   7   2   0  694.93   68.59
   7   2   0  738.93  116.29
   7   2   0  879.51   91.59
   7   2   0  685.13   68.99
  -8  -2   0 1431.36  134.79
  -8  -2   0 1260.87  104.59
  -8  -2   0 1140.19  107.19
  -8  -2   0 1269.47  102.49
  -8  -2   0 1403.86  135.79
  -8  -2   0 1135.29  145.99
  -8  -2   0 1273.57  114.19
  -8  -2   0 1382.36  132.29
  -8  -2   0 1172.18  127.09
  -8  -2   0 1328.27  125.99
  -8  -2   0 1188.88  113.29
   8   2   0 1081.09  164.58
   8   2   0 1009.80  104.09
   8   2   0 1052.79  108.49
   8   2   0 1122.49  147.69
   8   2   0 1093.19  109.69
   8   2   0 1108.79  151.78
  -9  -2   0   65.39   65.39
  -9  -2   0  107.59   37.20
  -9  -2   0  163.48   71.69
  -9  -2   0   39.90   40.20
  -9  -2   0   46.30   16.90
  -9  -2   0  127.19   38.20
  -9  -2   0   39.30   25.40
  -9  -2   0   77.69   35.10
  -9  -2   0   54.09   44.60
  -9  -2   0   37.10   23.70
   9   2   0   15.60   56.09
   9   2   0  -18.30   54.09
   9   2   0   69.79   19.30
   9   2   0   10.40   65.09
   9   2   0   53.99   14.60
   9   2   0   18.30   16.70
 -10  -2   0    2.60   34.00
 -10  -2   0   49.10   47.10
 -10  -2   0   36.10   40.60
 -10  -2   0   17.10   27.00
 -10  -2   0   -7.50   23.40
 -10  -2   0  171.68   80.89
 -10  -2   0   19.50   16.20
 -10  -2   0   90.29   39.10
  10   2   0   14.80   12.80
  10   2   0 -121.59   78.79
  10   2   0   73.19   22.60
  10   2   0  -88.39   74.39
  10   2   0  -96.99   57.69
  10   2   0   41.20   19.30
 -11  -2   0  133.79   79.39
 -11  -2   0  -13.30   27.60
 -11  -2   0   46.10   52.79
 -11  -2   0   84.59   45.10
  11   2   0   17.90   14.20
  11   2   0   16.40   19.90
  11   2   0   41.90   22.50
  10  -3   0    8.20   22.70
  10  -3   0   14.80   21.50
  10  -3   0 -107.99   59.89
 -10   3   0   17.10   25.40
 -10   3   0   74.69   38.90
 -10   3   0  -16.30   53.39
   9  -3   0   20.50   20.00
   9  -3   0    4.70   18.50
   9  -3   0  -52.49   59.19
   9  -3   0 -122.69   72.29
  -9   3   0    9.00   20.30
  -9   3   0    9.30   10.10
  -9   3   0   80.09   35.20
  -9   3   0  -60.49   41.90
  -9   3   0   20.90   26.40
  -9   3   0   66.29   35.30
  -9   3   0  193.58   68.59
   8  -3   0   13.00   60.39
   8  -3   0   27.40   18.40
   8  -3   0   50.09   19.50
   8  -3   0   12.10   11.40
   8  -3   0  -66.49   55.89
  -8   3   0  -31.00   57.19
  -8   3   0   11.20   44.10
  -8   3   0   57.69   35.30
  -8   3   0  154.98   68.09
  -8   3   0   35.50   12.40
  -8   3   0   47.20   32.10
  -8   3   0   25.10   19.90
  -8   3   0   38.00   10.40
  -8   3   0   21.10   21.60
   7  -3   0    5.50   72.99
   7  -3   0   16.40   14.70
   7  -3   0   22.80    9.00
   7  -3   0   13.80   42.20
   7  -3   0    7.50   41.40
   7  -3   0    6.30   14.40
  -7   3   0  111.69   57.49
  -7   3   0   21.40   29.90
  -7   3   0   27.90   31.80
  -7   3   0   23.60   51.69
  -7   3   0   73.99   27.40
  -7   3   0   19.50   18.30
  -7   3   0   41.40   19.20
  -7   3   0   26.20   26.70
  -7   3   0   -7.10   36.70
  -7   3   0   25.70    8.50
  -7   3   0   19.00    7.70
  -7   3   0   21.00    5.40
  -7   3   0   27.50    8.60
   6  -3   0  400.36   61.89
   6  -3   0  408.86   46.30
   6  -3   0  464.85   74.39
   6  -3   0  366.96   38.10
   6  -3   0  441.96   36.80
   6  -3   0  265.77   84.39
   6  -3   0  495.35   89.59
   6  -3   0  391.06   39.00
   6  -3   0  267.87  116.59
   6  -3   0  493.55   94.29
   6  -3   0  424.06   38.40
   6  -3   0  367.26   45.80
  -6   3   0  432.36   69.69
  -6   3   0  381.66   66.69
  -6   3   0  387.46  133.49
  -6   3   0  408.76   47.30
  -6   3   0  455.95   86.39
  -6   3   0  440.26   69.89
  -6   3   0  409.46   49.00
  -6   3   0  365.86   58.19
  -6   3   0  403.66   38.00
  -6   3   0  420.66   68.29
  -6   3   0  376.06   34.40
  -6   3   0  378.76   68.79
  -6   3   0  404.66   38.10
  -6   3   0  282.47   37.70
  -6   3   0  293.17   80.09
  -6   3   0  466.25   95.69
  -6   3   0  408.46   36.80
   5  -3   0   28.40   31.50
   5  -3   0  -28.30   83.99
   5  -3   0   -1.90    4.80
   5  -3   0  -15.90   61.09
   5  -3   0    1.60   11.60
   5  -3   0    4.30   32.50
   5  -3   0   -8.30   36.60
   5  -3   0    3.00    6.00
   5  -3   0    2.10    3.90
   5  -3   0    4.40   10.70
   5  -3   0   -2.20    4.00
   5  -3   0    1.60   23.60
   5  -3   0   -0.90   24.90
  -5   3   0    3.50    4.90
  -5   3   0   -6.40    4.10
  -5   3   0  -26.20   22.50
  -5   3   0  -12.40   20.60
  -5   3   0  -16.20   33.40
  -5   3   0   42.50   55.89
  -5   3   0   -0.90    2.30
  -5   3   0  -11.80   42.00
  -5   3   0   -3.00   92.79
  -5   3   0   -0.40   29.40
  -5   3   0  -12.80   34.50
  -5   3   0  -15.40   29.90
  -5   3   0  -15.10   13.20
  -5   3   0  -26.20   20.50
  -5   3   0    1.50    4.00
  -5   3   0   27.60   31.20
  -5   3   0    5.20    2.70
  -5   3   0    1.20   14.90
   4  -3   0  206.48   17.90
   4  -3   0  184.98   23.00
   4  -3   0  151.98   24.00
   4  -3   0  174.58   87.29
   4  -3   0  154.88   40.40
   4  -3   0  159.68   40.00
   4  -3   0  204.48   44.70
   4  -3   0  164.48   25.60
   4  -3   0  150.58   51.79
   4  -3   0  154.68   57.99
   4  -3   0  169.88   19.40
   4  -3   0  181.28   38.00
   4  -3   0  196.28   35.50
   4  -3   0  204.28   19.50
   4  -3   0  170.98   18.70
   4  -3   0  163.68   36.80
  -4   3   0  211.38   18.10
  -4   3   0  158.28   81.49
  -4   3   0  213.38   34.80
  -4   3   0  194.68   25.40
  -4   3   0  186.98   19.00
  -4   3   0  116.89   60.09
  -4   3   0  109.59   31.50
  -4   3   0  149.19   46.80
  -4   3   0  186.58   18.90
  -4   3   0  213.58   41.40
  -4   3   0  170.48   42.10
  -4   3   0  201.58   16.00
  -4   3   0  145.19   23.40
  -4   3   0  144.29   35.90
  -4   3   0  182.48   48.70
  -4   3   0  161.68   37.50
   3  -3   0   11.40   19.10
   3  -3   0    4.40    3.60
   3  -3   0    2.90    3.30
   3  -3   0    3.20    5.90
   3  -3   0   -2.40   43.50
   3  -3   0    9.40   19.70
   3  -3   0    7.90    4.10
   3  -3   0   18.40    9.10
   3  -3   0    8.70    7.70
   3  -3   0    6.30    4.10
   3  -3   0   28.60   21.80
   3  -3   0    8.90   17.30
   3  -3   0   21.10   46.50
   3  -3   0   -4.90   25.10
   3  -3   0   18.30   28.80
   3  -3   0   -4.30   20.30
  -3   3   0  -15.20   19.10
  -3   3   0    1.80    8.60
  -3   3   0   -0.30    3.40
  -3   3   0    1.30    1.20
  -3   3   0   -1.00   25.00
  -3   3   0    3.00   13.50
  -3   3   0   16.20   20.30
  -3   3   0   20.70   36.70
  -3   3   0   14.90   10.50
  -3   3   0   -1.00   15.00
  -3   3   0   14.50   21.30
  -3   3   0    7.50    4.40
  -3   3   0   44.00   61.29
  -3   3   0    4.40    4.70
  -3   3   0    6.60    3.70
  -3   3   0    4.00   18.80
  -3   3   0    5.90    1.60
  -3   3   0    3.90   24.80
   2  -3   0  427.06   37.70
   2  -3   0  424.56   42.00
   2  -3   0  439.26   41.60
   2  -3   0  430.86   38.00
   2  -3   0  434.86   57.19
   2  -3   0  440.66   37.00
   2  -3   0  400.16   53.09
   2  -3   0  447.96   50.29
   2  -3   0  427.96   45.20
   2  -3   0  301.17   72.39
   2  -3   0  468.95   37.50
   2  -3   0  456.35   38.00
   2  -3   0  450.35   67.29
   2  -3   0  444.06   55.79
   2  -3   0  444.46   54.89
   2  -3   0  406.16   59.89
   2  -3   0  464.15   39.40
  -2   3   0  444.56   55.09
  -2   3   0  452.35   38.20
  -2   3   0  314.87   76.79
  -2   3   0  446.36   54.59
  -2   3   0  374.16   58.19
  -2   3   0  401.26   40.90
  -2   3   0  458.85   37.00
  -2   3   0  358.16   60.89
  -2   3   0  476.95   51.89
  -2   3   0  447.56   37.80
  -2   3   0  418.26   37.40
  -2   3   0  453.75   53.79
  -2   3   0  408.06   41.80
  -2   3   0  365.16   53.49
   1  -3   0   87.69   22.10
   1  -3   0   36.80    9.70
   1  -3   0   68.09   24.40
   1  -3   0   59.29   16.50
   1  -3   0   29.50   16.30
   1  -3   0   40.70    6.70
   1  -3   0   34.40    6.10
   1  -3   0   47.20    6.20
   1  -3   0   44.30    4.10
   1  -3   0   45.80    6.40
   1  -3   0   25.10   19.70
   1  -3   0   37.40   18.10
   1  -3   0   45.30    9.60
   1  -3   0   41.40    5.50
   1  -3   0   69.49   27.80
   1  -3   0   41.90    9.50
   1  -3   0   56.39   36.20
   1  -3   0   45.30   21.00
   1  -3   0   41.30   18.20
  -1   3   0   24.20   15.70
  -1   3   0   64.49   36.50
  -1   3   0   42.00    6.60
  -1   3   0   26.60   34.40
  -1   3   0   70.49   25.40
  -1   3   0   32.10   16.40
  -1   3   0   33.40    9.50
  -1   3   0   37.90   16.90
  -1   3   0   38.40    5.50
  -1   3   0   37.70   19.20
  -1   3   0   35.70   16.30
  -1   3   0   44.00    8.70
  -1   3   0   35.00    5.70
  -1   3   0   16.80   15.40
  -1   3   0   31.20    9.00
  -1   3   0   47.10    6.50
  -1   3   0   31.60   22.60
   0  -3   0   26.20   22.90
   0  -3   0   -5.90    7.00
   0  -3   0    8.30    7.80
   0  -3   0  -11.90   14.00
   0  -3   0   -0.20    3.30
   0  -3   0   11.80   14.70
   0  -3   0   11.90   15.40
   0  -3   0    9.10   16.10
   0  -3   0    5.70   18.80
   0  -3   0  -15.70   19.70
   0  -3   0   28.40   25.00
   0  -3   0    3.70    3.10
   0  -3   0    1.20    2.60
   0  -3   0   -8.00    3.00
   0  -3   0   20.00   15.60
   0  -3   0    2.00    6.00
   0  -3   0   -3.30   12.80
   0  -3   0   -2.60    7.00
   0  -3   0   -9.50   15.20
   0  -3   0    1.20    2.80
   0  -3   0   14.10   26.10
   0  -3   0    2.40    2.90
   0   3   0   10.40   18.90
   0   3   0   -0.40    0.70
   0   3   0   -1.20    2.50
   0   3   0   -4.60    3.20
   0   3   0    4.50   13.70
   0   3   0  -20.10   31.40
   0   3   0   11.80   22.50
   0   3   0   11.70   10.20
   0   3   0    3.00    2.90
   0   3   0    2.30    2.60
   0   3   0   22.40   33.90
   0   3   0  -17.00    6.20
   0   3   0   -9.20    6.60
   0   3   0   26.60   16.90
   0   3   0   -1.60    4.90
   0   3   0    0.00    6.60
   0   3   0    5.30    9.10
   0   3   0    0.80   10.50
   0   3   0   -1.00   13.50
   0   3   0   -5.00   13.00
   0   3   0   -2.00   29.80
  -1  -3   0   22.00    9.50
  -1  -3   0   18.30   16.50
  -1  -3   0   12.80   13.00
  -1  -3   0  -18.50   26.40
  -1  -3   0   22.30   19.10
  -1  -3   0   17.80    7.00
  -1  -3   0   -6.20   14.00
  -1  -3   0    3.70    2.60
  -1  -3   0  -27.40   41.60
  -1  -3   0    6.20    2.60
  -1  -3   0   13.90    3.80
  -1  -3   0    0.90    3.30
  -1  -3   0   20.10   18.60
  -1  -3   0   22.50   12.70
  -1  -3   0    6.60   25.80
  -1  -3   0   22.70   16.00
  -1  -3   0    7.70    3.90
  -1  -3   0   18.90   20.50
  -1  -3   0   22.40   11.10
  -1  -3   0   11.60    4.10
  -1  -3   0   -6.50    6.20
  -1  -3   0   17.40   17.60
   1   3   0   12.10   14.20
   1   3   0    5.30   10.40
   1   3   0    6.70    3.70
   1   3   0   14.60    3.40
   1   3   0   13.60    5.40
   1   3   0    4.20   14.80
   1   3   0    6.80   11.00
   1   3   0    2.70    3.40
   1   3   0   41.20   21.40
   1   3   0    4.50    9.10
   1   3   0    1.00    1.80
   1   3   0    5.60    5.70
   1   3   0    7.50    3.20
   1   3   0   18.70   32.80
   1   3   0    8.80    2.90
   1   3   0   -2.70   15.10
   1   3   0    2.90   25.00
   1   3   0   17.80    8.20
   1   3   0    3.90   16.20
   1   3   0   10.80   40.70
   1   3   0   32.60   25.40
   1   3   0   -8.50   10.80
  -2  -3   0  646.24   75.59
  -2  -3   0  560.84   52.19
  -2  -3   0  651.93   51.99
  -2  -3   0  574.74   55.39
  -2  -3   0  673.23   67.59
  -2  -3   0  626.34   68.99
  -2  -3   0  607.94   52.79
  -2  -3   0  659.93   67.59
  -2  -3   0  594.84   52.09
  -2  -3   0  637.54   59.49
  -2  -3   0  745.43   61.79
  -2  -3   0  770.52   69.29
  -2  -3   0  720.33   67.79
  -2  -3   0  622.74   58.09
  -2  -3   0  611.84   76.79
  -2  -3   0  650.83   60.39
  -2  -3   0  594.94   52.09
  -2  -3   0  550.14   55.69
  -2  -3   0  696.23   64.79
   2   3   0  664.43   59.29
   2   3   0  501.45   57.99
   2   3   0  596.44   60.09
   2   3   0  565.84   65.19
   2   3   0  638.74   52.59
   2   3   0  559.24   67.39
   2   3   0  649.14   53.09
   2   3   0  612.14   52.09
   2   3   0  593.44   51.89
   2   3   0  489.95   74.49
   2   3   0  655.13   68.49
   2   3   0  613.84   61.19
   2   3   0  699.73   66.79
   2   3   0  590.64   53.69
   2   3   0  495.55   66.59
   2   3   0  550.24   51.99
   2   3   0  660.63   74.09
   2   3   0  580.04   66.79
   2   3   0  551.44   52.09
   2   3   0  592.94   54.59
  -3  -3   0  608.04   57.49
  -3  -3   0  533.65   46.60
  -3  -3   0  531.45   46.40
  -3  -3   0  581.94   60.09
  -3  -3   0  486.05   46.20
  -3  -3   0  635.94   61.99
  -3  -3   0  651.03   64.39
  -3  -3   0  570.04   85.29
  -3  -3   0  546.75   51.69
  -3  -3   0  507.65   50.79
  -3  -3   0  604.94   66.59
  -3  -3   0  546.15   46.40
  -3  -3   0  577.24   48.00
  -3  -3   0  614.94   66.09
  -3  -3   0  613.94   78.49
  -3  -3   0  548.85   46.40
  -3  -3   0  546.25   55.29
  -3  -3   0  565.34   55.89
  -3  -3   0  493.25   64.09
   3   3   0  518.35   47.60
   3   3   0  460.35   64.39
   3   3   0  529.55   46.70
   3   3   0  477.75   46.70
   3   3   0  412.96   81.89
   3   3   0  484.45   46.30
   3   3   0  510.45   52.59
   3   3   0  400.56   62.99
   3   3   0  651.73   59.99
   3   3   0  475.05   59.79
   3   3   0  584.34   72.29
   3   3   0  608.64   63.69
   3   3   0  446.66   46.10
   3   3   0  564.44   55.99
   3   3   0  555.04   62.29
   3   3   0  526.05   64.09
   3   3   0  539.45   48.60
   3   3   0  510.05   46.30
  -4  -3   0   76.39   20.60
  -4  -3   0  100.89   12.20
  -4  -3   0   89.49   22.40
  -4  -3   0  155.08   44.70
  -4  -3   0  111.39   11.70
  -4  -3   0   94.29   17.70
  -4  -3   0  135.19   64.09
  -4  -3   0   88.09   25.60
  -4  -3   0  111.89   11.70
  -4  -3   0   82.69   23.00
  -4  -3   0  102.39   11.60
  -4  -3   0   84.39   25.70
  -4  -3   0   74.19   29.80
  -4  -3   0   93.89   31.30
  -4  -3   0  110.19   33.40
  -4  -3   0   92.19   13.40
  -4  -3   0  111.89   12.00
  -4  -3   0  117.39   21.90
  -4  -3   0   91.39   17.90
  -4  -3   0  103.99   34.90
   4   3   0  107.49   15.10
   4   3   0  130.39   35.00
   4   3   0  112.49   14.10
   4   3   0   86.79   28.40
   4   3   0  107.49   12.60
   4   3   0   86.69   25.80
   4   3   0   69.99   25.60
   4   3   0  116.79   31.00
   4   3   0   69.69   61.19
   4   3   0  110.09   11.90
   4   3   0  127.49   11.20
   4   3   0   90.49   28.40
   4   3   0   92.99   32.10
   4   3   0   87.99   21.90
   4   3   0   94.59   11.70
   4   3   0   94.99   13.80
   4   3   0  117.49   43.70
   4   3   0   91.59   11.70
  -5  -3   0    1.80   43.20
  -5  -3   0   51.39    9.00
  -5  -3   0   29.90   24.80
  -5  -3   0   33.90   33.40
  -5  -3   0   40.70   10.30
  -5  -3   0   54.79   16.50
  -5  -3   0   38.40    7.60
  -5  -3   0   33.30   29.40
  -5  -3   0   39.30   21.90
  -5  -3   0   72.29   32.60
  -5  -3   0   52.29   19.30
  -5  -3   0   11.10   20.60
  -5  -3   0   29.60   19.50
  -5  -3   0   22.10   35.10
  -5  -3   0   43.20   15.80
  -5  -3   0   44.40   77.49
  -5  -3   0   50.69    8.90
   5   3   0   -1.50   41.50
   5   3   0   50.59   28.40
   5   3   0   30.10    7.40
   5   3   0   48.20   27.50
   5   3   0   84.69   77.99
   5   3   0   40.20   10.40
   5   3   0   20.60    9.10
   5   3   0   40.60   28.00
   5   3   0   50.49   21.50
   5   3   0   84.29   37.00
   5   3   0   47.80   27.20
   5   3   0   39.70   32.10
   5   3   0   35.20    7.50
   5   3   0   33.20   20.00
   5   3   0   38.60    8.70
   5   3   0   40.30    8.30
  -6  -3   0  199.98   69.59
  -6  -3   0  222.78   60.09
  -6  -3   0  269.97   50.39
  -6  -3   0  152.08   39.60
  -6  -3   0  207.48   44.40
  -6  -3   0  191.18   40.20
  -6  -3   0  269.97   30.00
  -6  -3   0  275.27  108.19
  -6  -3   0  241.68   32.60
  -6  -3   0  234.58   48.60
  -6  -3   0  238.88   22.60
  -6  -3   0  263.27   60.89
  -6  -3   0  222.58   41.60
  -6  -3   0  196.88   39.10
  -6  -3   0  241.08   23.20
  -6  -3   0  287.07   39.10
   6   3   0  240.38   28.10
   6   3   0  210.28   28.30
   6   3   0  232.48   53.19
   6   3   0  201.78   23.80
   6   3   0  226.38   22.30
   6   3   0  205.38   46.70
   6   3   0  276.57   59.69
   6   3   0  193.38   46.70
   6   3   0  207.28   24.10
   6   3   0  290.87   50.89
   6   3   0  141.19   91.69
   6   3   0  151.28   67.49
  -7  -3   0    4.90   24.00
  -7  -3   0    5.40   43.50
  -7  -3   0    4.00    5.20
  -7  -3   0   45.30   33.90
  -7  -3   0    3.40    1.90
  -7  -3   0   60.39   31.40
  -7  -3   0    3.60   20.30
  -7  -3   0    5.10    5.40
  -7  -3   0    0.60   22.70
  -7  -3   0   17.80   17.90
  -7  -3   0    3.70    9.80
  -7  -3   0   55.99   47.60
  -7  -3   0    6.30   57.89
  -7  -3   0  -20.10   22.80
  -7  -3   0   23.80   34.80
  -7  -3   0  -31.50   93.99
  -7  -3   0    8.10   17.40
   7   3   0   -4.20    9.00
   7   3   0    9.70   34.50
   7   3   0   44.90   43.10
   7   3   0    8.90    9.80
   7   3   0   15.10   91.39
   7   3   0   60.99   40.10
   7   3   0   -9.10   34.60
   7   3   0   10.30    7.70
   7   3   0    8.70    7.50
   7   3   0   33.30   26.10
   7   3   0   -0.30    5.40
   7   3   0   71.19   60.99
  -8  -3   0  380.66   52.69
  -8  -3   0  412.06   36.60
  -8  -3   0  462.25   67.89
  -8  -3   0  486.35   74.49
  -8  -3   0  347.87   43.60
  -8  -3   0  459.95   75.19
  -8  -3   0  476.45   52.49
  -8  -3   0  537.25   80.29
  -8  -3   0  425.16   67.99
  -8  -3   0  557.44  107.09
  -8  -3   0  415.36   89.09
  -8  -3   0  368.46   38.10
  -8  -3   0  360.86   60.89
   8   3   0  364.46   43.90
   8   3   0  350.56   37.90
   8   3   0  321.37   42.90
   8   3   0  249.88   68.69
   8   3   0  220.98  119.39
   8   3   0  301.27   73.99
   8   3   0  326.87   75.39
  -9  -3   0   32.00   43.00
  -9  -3   0   -9.50   22.40
  -9  -3   0   66.59   70.99
  -9  -3   0    0.40   31.20
  -9  -3   0   82.89   57.49
  -9  -3   0  108.69   36.90
  -9  -3   0   21.30   30.30
  -9  -3   0    3.50   13.40
  -9  -3   0   64.39   32.60
  -9  -3   0   27.90    8.40
  -9  -3   0  -13.60   20.70
   9   3   0   16.30    9.20
   9   3   0  -43.50   56.59
   9   3   0 -106.19   49.30
   9   3   0   15.00   13.90
   9   3   0   20.80   14.70
   9   3   0  -65.69   46.30
 -10  -3   0   93.09   43.80
 -10  -3   0   20.40   31.20
 -10  -3   0  -31.30   22.90
 -10  -3   0   18.80   37.10
 -10  -3   0  -13.60   13.60
 -10  -3   0   45.70   48.00
 -10  -3   0   76.29   77.49
 -10  -3   0  -84.99   49.10
 -10  -3   0  -19.00   25.70
  10   3   0    1.90   11.00
  10   3   0  -82.19   56.99
  10   3   0    1.30   15.40
  10   3   0    0.30   16.20
 -11  -3   0  -14.60   21.90
 -11  -3   0   47.60   44.50
 -11  -3   0   19.10   78.89
 -11  -3   0  -44.20   29.70
 -11  -3   0   15.50   48.70
  11   3   0 -135.49   64.09
  11   3   0   25.50   20.40
  11   3   0   11.90   13.80
  11   3   0   26.10   19.40
   9  -4   0  366.36   42.20
   9  -4   0  283.97   48.70
   9  -4   0  308.57  106.69
   9  -4   0  516.05   59.69
   9  -4   0  275.07  112.79
  -9   4   0  416.26   38.90
  -9   4   0  477.45   55.29
  -9   4   0  267.37   84.59
  -9   4   0  334.07   49.99
  -9   4   0  348.17   40.10
   8  -4   0  -74.99   61.79
   8  -4   0   51.79   20.50
   8  -4   0   38.50   12.30
   8  -4   0   32.10   20.00
   8  -4   0  -25.90   64.69
  -8   4   0   47.30   51.49
  -8   4   0   80.09   38.80
  -8   4   0   33.10   11.00
  -8   4   0   30.50   20.00
  -8   4   0   35.10   11.00
  -8   4   0   22.10   22.00
  -8   4   0  -18.90   69.69
  -8   4   0   45.70   33.70
   7  -4   0  656.83   64.39
   7  -4   0  939.91  132.09
   7  -4   0  614.14   70.79
   7  -4   0  744.33  137.59
   7  -4   0  645.24   73.59
  -7   4   0  740.43   64.49
  -7   4   0  700.73   64.09
  -7   4   0  785.32  115.69
  -7   4   0  498.75   96.89
  -7   4   0  726.93   62.59
  -7   4   0  737.23   74.99
  -7   4   0  660.53   72.69
  -7   4   0  823.92  100.29
  -7   4   0  711.53   97.89
   6  -4   0  129.49   18.90
   6  -4   0  118.99   17.60
   6  -4   0  171.98   97.49
   6  -4   0  115.99   44.90
   6  -4   0   70.29   20.90
   6  -4   0  111.89   73.09
   6  -4   0  127.49   17.90
   6  -4   0  109.59   46.40
   6  -4   0  129.49   24.90
  -6   4   0  144.59   50.99
  -6   4   0  156.08  109.69
  -6   4   0  140.89   20.70
  -6   4   0  146.19   16.50
  -6   4   0  121.99   33.10
  -6   4   0  106.49   35.50
  -6   4   0  184.58   62.39
  -6   4   0  132.49   18.10
  -6   4   0   93.39   39.60
  -6   4   0  105.79   23.10
  -6   4   0  120.09   40.90
  -6   4   0   89.29   38.10
  -6   4   0  113.69   57.19
  -6   4   0  129.19   11.80
  -6   4   0  139.39   18.20
  -6   4   0  156.58   80.39
  -6   4   0  136.29   25.20
   5  -4   0   -0.10    4.30
   5  -4   0   21.70   33.90
   5  -4   0   -7.90   26.80
   5  -4   0    5.70   35.00
   5  -4   0  -11.60   10.30
   5  -4   0   -5.10   39.20
   5  -4   0  -16.00   10.80
   5  -4   0   -8.30    6.90
   5  -4   0    2.50    5.10
   5  -4   0    1.90    5.40
   5  -4   0   32.80   70.89
   5  -4   0    0.20   25.30
   5  -4   0  -34.90   82.69
  -5   4   0   -0.90    1.80
  -5   4   0  -31.50   40.80
  -5   4   0  -25.50   20.80
  -5   4   0   15.20   29.70
  -5   4   0  -20.00   31.00
  -5   4   0  -12.50   22.00
  -5   4   0  -33.40   97.99
  -5   4   0    4.60   16.20
  -5   4   0    2.90    7.00
  -5   4   0    3.10    3.70
  -5   4   0    3.80    5.40
  -5   4   0    7.50   15.60
  -5   4   0   -7.00   26.20
  -5   4   0    7.20   32.90
  -5   4   0    1.50    6.00
  -5   4   0   15.50   45.40
  -5   4   0  -57.79   37.10
  -5   4   0  -15.40   55.09
   4  -4   0   77.29   64.99
   4  -4   0   40.70   33.80
   4  -4   0   41.80    8.10
   4  -4   0   13.30   76.39
   4  -4   0   28.40   13.00
   4  -4   0   35.80    9.40
   4  -4   0   45.30   27.50
   4  -4   0   31.60   30.30
   4  -4   0   29.90   13.30
   4  -4   0   58.19   40.30
   4  -4   0   44.10    8.60
   4  -4   0   60.89   32.00
  -4   4   0   38.10    8.40
  -4   4   0   31.80   39.40
  -4   4   0   15.00   26.50
  -4   4   0   30.10   14.80
  -4   4   0   35.30   37.50
  -4   4   0   28.50    8.30
  -4   4   0   37.50   28.80
  -4   4   0   34.20    7.20
  -4   4   0   -7.10   33.70
  -4   4   0   35.20    3.80
  -4   4   0   35.90   15.70
  -4   4   0   23.90   28.20
  -4   4   0   51.99   28.20
  -4   4   0   12.20   22.50
  -4   4   0   37.30   54.09
  -4   4   0   46.60   91.59
   3  -4   0  229.08   42.90
   3  -4   0  246.08   23.70
   3  -4   0  251.27   27.70
   3  -4   0  209.68   63.39
   3  -4   0  227.78   22.70
   3  -4   0  249.18   38.20
   3  -4   0  256.17   22.60
   3  -4   0  251.17   26.30
   3  -4   0  182.88   39.20
   3  -4   0  202.58   38.70
   3  -4   0  161.68   74.49
   3  -4   0  234.38   56.79
   3  -4   0  240.58   43.40
   3  -4   0  231.98   30.30
   3  -4   0  271.77   52.09
  -3   4   0  220.28   22.70
  -3   4   0  188.98   50.89
  -3   4   0  277.87   37.90
  -3   4   0  198.28   40.80
  -3   4   0  289.67   49.30
  -3   4   0  257.77   21.70
  -3   4   0  260.37   23.20
  -3   4   0  208.88   70.89
  -3   4   0  224.48   29.40
  -3   4   0  195.88   61.29
  -3   4   0  222.48   30.90
  -3   4   0  213.78   43.40
  -3   4   0  155.58   36.10
  -3   4   0  289.77   52.79
   2  -4   0 1708.33  183.78
   2  -4   0 1771.82  167.28
   2  -4   0 1835.22  150.28
   2  -4   0 1617.34  152.28
   2  -4   0 1798.32  155.68
   2  -4   0 1854.61  159.58
   2  -4   0 1775.32  165.48
   2  -4   0 1858.71  166.28
   2  -4   0 1908.61  148.19
   2  -4   0 1500.25  168.18
   2  -4   0 1823.42  153.78
   2  -4   0 1767.42  164.68
   2  -4   0 2051.49  181.98
   2  -4   0 1889.01  149.29
   2  -4   0 1826.22  149.19
   2  -4   0 1871.51  148.79
   2  -4   0 1927.91  149.19
  -2   4   0 1772.52  165.28
  -2   4   0 1429.06  181.38
  -2   4   0 1799.92  151.78
  -2   4   0 1980.70  159.88
  -2   4   0 1799.82  147.99
  -2   4   0 1921.81  149.49
  -2   4   0 1810.32  149.09
  -2   4   0 1853.51  164.28
  -2   4   0 1434.96  167.58
  -2   4   0 1923.71  155.18
  -2   4   0 1721.13  152.18
  -2   4   0 1827.22  165.68
  -2   4   0 1530.45  164.18
  -2   4   0 1729.73  148.69
  -2   4   0 1551.74  172.38
  -2   4   0 1878.81  164.28
   1  -4   0 2939.51  293.07
   1  -4   0 3419.06  273.87
   1  -4   0 3416.86  270.67
   1  -4   0 3375.26  283.77
   1  -4   0 3572.64  270.37
   1  -4   0 2838.62  283.37
   1  -4   0 3547.34  286.47
   1  -4   0 3263.77  283.47
   1  -4   0 3279.37  275.07
   1  -4   0 3333.27  274.27
   1  -4   0 3451.45  270.47
   1  -4   0 3310.47  282.87
   1  -4   0 3260.47  269.57
   1  -4   0 3788.12  279.07
   1  -4   0 3506.55  270.57
  -1   4   0 2833.72  283.57
  -1   4   0 3418.76  282.17
  -1   4   0 3370.56  269.57
  -1   4   0 2708.63  293.17
  -1   4   0 3282.27  286.57
  -1   4   0 3287.27  273.27
  -1   4   0 3296.17  284.27
  -1   4   0 3296.47  272.57
  -1   4   0 2905.41  289.47
  -1   4   0 3362.76  270.27
  -1   4   0 3449.75  270.57
  -1   4   0 3454.75  270.67
  -1   4   0 3081.69  282.37
  -1   4   0 2933.51  283.97
   0  -4   0    1.90    3.60
   0  -4   0    0.60   12.20
   0  -4   0   -2.50   35.60
   0  -4   0    0.20    6.00
   0  -4   0    6.30   28.50
   0  -4   0    2.30    2.90
   0  -4   0    8.10   14.60
   0  -4   0    0.30    3.10
   0  -4   0   -0.60    7.00
   0  -4   0    2.70    8.10
   0  -4   0    0.10   14.30
   0  -4   0    0.40    2.50
   0  -4   0   -1.40   15.40
   0  -4   0    6.00   19.70
   0  -4   0    2.40    3.10
   0  -4   0   -0.20    3.50
   0  -4   0   14.50   22.20
   0  -4   0    0.40   24.10
   0  -4   0   -4.90   19.70
   0   4   0    0.60    2.70
   0   4   0   -1.80    6.50
   0   4   0    0.80    5.60
   0   4   0   -3.40   12.00
   0   4   0    0.40   16.90
   0   4   0    0.00    1.50
   0   4   0   -0.40   20.70
   0   4   0    4.00   13.90
   0   4   0    0.40    2.70
   0   4   0   10.40   16.00
   0   4   0  -16.80   30.00
   0   4   0    3.10    2.90
   0   4   0   14.80   19.40
   0   4   0    0.50   35.60
   0   4   0   -3.50    2.60
   0   4   0    5.90   15.20
   0   4   0   -3.60    2.70
   0   4   0   -2.00   31.50
   0   4   0   -2.70    7.00
   0   4   0   -2.10    3.40
  -1  -4   0  276.17   42.70
  -1  -4   0  259.27   43.60
  -1  -4   0  360.06   64.89
  -1  -4   0  230.88   40.30
  -1  -4   0  240.08   26.00
  -1  -4   0  229.48   22.10
  -1  -4   0  251.77   34.00
  -1  -4   0  272.87   31.20
  -1  -4   0  210.98   43.60
  -1  -4   0  268.27   28.20
  -1  -4   0  285.27   45.50
  -1  -4   0  208.58   42.20
  -1  -4   0  276.57   27.60
  -1  -4   0  246.08   23.30
  -1  -4   0  278.67   22.40
  -1  -4   0  251.67   22.70
  -1  -4   0  304.37   35.20
  -1  -4   0  228.08   23.30
  -1  -4   0  259.87   42.60
  -1  -4   0  228.18   22.80
   1   4   0  269.97   44.10
   1   4   0  234.78   24.10
   1   4   0  277.67   58.59
   1   4   0  195.88   28.90
   1   4   0  270.57   38.30
   1   4   0  250.37   31.50
   1   4   0  288.77   41.50
   1   4   0  230.18   22.20
   1   4   0  236.38   38.60
   1   4   0  258.27   51.19
   1   4   0  314.97   52.39
   1   4   0  236.58   22.60
   1   4   0  209.78   42.60
   1   4   0  201.18   21.70
   1   4   0  226.88   23.00
   1   4   0  252.07   46.90
   1   4   0  286.87   34.70
   1   4   0  239.18   22.40
   1   4   0  238.18   21.60
   1   4   0  241.38   25.80
  -2  -4   0   -1.00   13.50
  -2  -4   0    3.50   15.60
  -2  -4   0    3.60   10.30
  -2  -4   0    9.90    4.30
  -2  -4   0   20.20   23.40
  -2  -4   0    8.80    4.40
  -2  -4   0    8.50   42.80
  -2  -4   0    3.30   18.40
  -2  -4   0   11.80    9.50
  -2  -4   0   13.70   12.40
  -2  -4   0   -8.70   23.50
  -2  -4   0    9.30    4.00
  -2  -4   0    7.70    4.50
  -2  -4   0    9.20    7.90
  -2  -4   0   22.40   17.60
  -2  -4   0   13.50    4.60
  -2  -4   0   13.60   19.30
  -2  -4   0    7.00   16.70
  -2  -4   0   20.40   16.10
   2   4   0    5.50   33.10
   2   4   0    7.10   11.40
   2   4   0   13.20    5.00
   2   4   0    3.90   15.50
   2   4   0    7.00    5.40
   2   4   0   11.90    4.60
   2   4   0   12.00   10.30
   2   4   0    4.30    2.90
   2   4   0    2.40   16.00
   2   4   0    3.00   27.00
   2   4   0    7.70   10.70
   2   4   0    4.50    4.80
   2   4   0    9.60    4.10
   2   4   0   14.60   19.50
   2   4   0   12.90   15.00
   2   4   0   12.60    3.80
   2   4   0   14.10   16.90
   2   4   0   15.90   27.50
   2   4   0   21.10   20.80
   2   4   0   10.00    5.40
  -3  -4   0  223.08   21.50
  -3  -4   0  166.28   26.40
  -3  -4   0  247.68   29.90
  -3  -4   0  232.48   49.60
  -3  -4   0  239.38   33.30
  -3  -4   0  240.48   36.60
  -3  -4   0  281.27   32.40
  -3  -4   0  240.98   22.60
  -3  -4   0  238.08   22.40
  -3  -4   0  263.37   47.70
  -3  -4   0  256.07   46.40
  -3  -4   0  253.87   46.30
  -3  -4   0  237.28   69.29
  -3  -4   0  307.07   43.60
  -3  -4   0  226.88   41.90
  -3  -4   0  232.88   41.80
  -3  -4   0  247.98   24.00
  -3  -4   0  235.18   22.10
   3   4   0  199.38   39.20
   3   4   0  224.88   23.70
   3   4   0  267.37   43.10
   3   4   0  211.98   22.20
   3   4   0  233.68   33.00
   3   4   0  245.38   51.49
   3   4   0  243.28   31.90
   3   4   0  215.38   22.70
   3   4   0  228.48   21.90
   3   4   0  262.67   47.60
   3   4   0  232.58   24.60
   3   4   0  130.39   66.39
   3   4   0  163.98   39.20
   3   4   0  242.38   41.80
   3   4   0  216.58   21.80
   3   4   0  212.38   45.40
   3   4   0  224.48   21.90
  -4  -4   0   24.30   12.80
  -4  -4   0   14.20    6.60
  -4  -4   0   12.70   22.70
  -4  -4   0   17.20   25.70
  -4  -4   0   31.00   13.10
  -4  -4   0   13.40   28.10
  -4  -4   0   11.70   23.20
  -4  -4   0   16.80    7.20
  -4  -4   0    9.20   13.60
  -4  -4   0   -7.40   44.40
  -4  -4   0   23.70    6.30
  -4  -4   0    3.10   17.10
  -4  -4   0   -8.90   36.40
  -4  -4   0   26.90   28.10
  -4  -4   0   21.00    5.40
  -4  -4   0   14.40    5.90
  -4  -4   0   14.90   15.90
   4   4   0   25.20   21.90
   4   4   0   17.20    5.20
   4   4   0   25.30   23.30
   4   4   0   23.60   15.00
   4   4   0   -2.00   34.10
   4   4   0   16.50   18.60
   4   4   0   42.10   62.19
   4   4   0   23.70   22.10
   4   4   0   14.70    5.80
   4   4   0   10.20    7.10
   4   4   0   34.40   22.20
   4   4   0   18.30    4.40
   4   4   0   16.50    5.10
   4   4   0    1.30   29.10
   4   4   0   16.50    7.10
   4   4   0   25.90   27.30
   4   4   0   24.50    6.10
  -5  -4   0 1159.58  117.39
  -5  -4   0 1230.38  110.39
  -5  -4   0 1106.29   98.89
  -5  -4   0  997.10  119.59
  -5  -4   0 1280.57  127.79
  -5  -4   0 1183.88  107.39
  -5  -4   0  991.20  104.49
  -5  -4   0 1348.77  118.89
  -5  -4   0 1227.08  123.19
  -5  -4   0 1105.69  113.09
  -5  -4   0 1118.69   97.49
  -5  -4   0 1148.49   93.29
  -5  -4   0 1170.98  109.69
  -5  -4   0 1074.99   91.39
  -5  -4   0 1040.70   90.39
  -5  -4   0 1084.99   90.99
  -5  -4   0  910.71  149.59
   5   4   0 1139.59  109.59
   5   4   0 1010.20  119.39
   5   4   0  993.20  103.79
   5   4   0  927.31   90.49
   5   4   0 1075.09  117.99
   5   4   0 1058.79   91.69
   5   4   0  992.40   93.39
   5   4   0  869.81   90.69
   5   4   0  988.60   92.29
   5   4   0  943.91  117.49
   5   4   0 1177.78  113.69
   5   4   0  907.91   89.89
   5   4   0 1201.08  137.09
   5   4   0  894.91  116.29
  -6  -4   0   45.60   19.20
  -6  -4   0   14.20   21.00
  -6  -4   0  111.69  101.09
  -6  -4   0   37.00   25.80
  -6  -4   0    9.70   43.80
  -6  -4   0   53.89   26.00
  -6  -4   0   38.80   36.30
  -6  -4   0   -5.10   27.00
  -6  -4   0   43.30   10.10
  -6  -4   0   33.30   11.60
  -6  -4   0   39.00   37.90
  -6  -4   0   51.29   35.00
  -6  -4   0   48.80   20.20
  -6  -4   0   43.60    9.90
  -6  -4   0   48.80   55.89
  -6  -4   0    2.30   29.10
  -6  -4   0   36.70    8.90
   6   4   0   69.39   33.20
   6   4   0   44.10    9.30
   6   4   0   49.10   33.40
   6   4   0   57.89   35.60
   6   4   0   38.50   28.60
   6   4   0    8.10   89.29
   6   4   0   24.90   10.70
   6   4   0    7.40   57.09
   6   4   0   30.40    9.20
   6   4   0   32.30   11.70
   6   4   0   27.70   39.90
   6   4   0   37.50   10.00
   6   4   0   98.29   46.70
  -7  -4   0 1441.66  137.79
  -7  -4   0 1299.27  108.79
  -7  -4   0 1140.59  144.39
  -7  -4   0 1240.18  117.39
  -7  -4   0 1367.06  132.69
  -7  -4   0 1352.76  124.39
  -7  -4   0 1441.56  129.59
  -7  -4   0 1312.07  107.69
  -7  -4   0 1359.86  116.99
  -7  -4   0 1181.78  110.99
  -7  -4   0 1317.37  129.69
  -7  -4   0 1149.78  126.19
  -7  -4   0 1281.87  145.89
  -7  -4   0 1233.58  205.58
   7   4   0 1430.86  142.29
   7   4   0 1063.09  108.19
   7   4   0 1219.58  151.18
   7   4   0 1129.79  111.99
   7   4   0 1259.27  146.39
   7   4   0 1213.68  111.89
   7   4   0 1405.76  131.49
   7   4   0 1066.09  149.39
  -8  -4   0  648.04   78.29
  -8  -4   0  599.34   53.19
  -8  -4   0  511.05   78.99
  -8  -4   0  651.83   86.49
  -8  -4   0  710.13   82.49
  -8  -4   0  588.84   65.79
  -8  -4   0  556.84   58.19
  -8  -4   0  601.34   51.69
  -8  -4   0  697.13   91.09
  -8  -4   0  595.74   67.59
  -8  -4   0  658.93  104.59
  -8  -4   0  759.12  125.39
   8   4   0  403.56   85.59
   8   4   0  435.96   87.89
   8   4   0  506.25   53.19
   8   4   0  418.26   86.69
   8   4   0  510.05   57.39
   8   4   0  514.25   58.39
  -9  -4   0   20.20   30.30
  -9  -4   0   -8.70   21.20
  -9  -4   0   99.89   62.89
  -9  -4   0   15.20    7.30
  -9  -4   0   44.20   30.50
  -9  -4   0  -30.30   21.80
  -9  -4   0  -38.20   37.40
  -9  -4   0  112.99   75.09
  -9  -4   0  -13.40   13.30
  -9  -4   0   29.70   31.60
   9   4   0  -61.99   56.69
   9   4   0  -49.70   53.79
   9   4   0  -87.19   48.00
   9   4   0   -8.00   12.20
   9   4   0   -2.50   11.90
   9   4   0   18.30    8.90
 -10  -4   0  123.79   47.80
 -10  -4   0  136.39   44.60
 -10  -4   0  188.18   91.09
 -10  -4   0   53.19   20.30
 -10  -4   0  128.79   16.70
 -10  -4   0   57.49   29.40
 -10  -4   0   83.09   52.59
 -10  -4   0   91.09   32.90
  10   4   0  -30.20   83.89
  10   4   0   68.89   21.60
  10   4   0  -83.79   73.09
  10   4   0    6.50   66.19
  10   4   0  103.19   18.70
  10   4   0  106.09   25.10
 -11  -4   0  -32.00   45.00
 -11  -4   0   33.60   52.39
 -11  -4   0   46.90   47.40
 -11  -4   0   80.49   94.39
 -11  -4   0   18.70   34.50
  11   4   0   41.90   21.10
  11   4   0   62.39   18.40
  11   4   0   46.60   20.60
   9  -5   0   17.50   25.30
  -9   5   0   37.00   26.90
  -9   5   0  100.29   50.79
  -9   5   0  148.09   43.90
  -9   5   0   47.90   68.09
   8  -5   0   63.49   17.20
   8  -5   0   24.60   20.60
   8  -5   0  -74.79   68.89
   8  -5   0  -14.20   66.79
   8  -5   0   39.90   23.10
  -8   5   0   11.70   42.00
  -8   5   0 -105.09  124.49
  -8   5   0   80.79   38.20
  -8   5   0   78.49   25.60
  -8   5   0   54.09   12.50
  -8   5   0   52.09   21.10
  -8   5   0   31.40   13.00
  -8   5   0   92.79   39.80
   7  -5   0   26.50   12.60
   7  -5   0  -60.09   47.80
   7  -5   0   14.70   15.60
   7  -5   0   12.20   17.40
   7  -5   0   11.90   53.19
  -7   5   0   11.50   48.00
  -7   5   0  -63.09   54.39
  -7   5   0   20.20    9.00
  -7   5   0   10.50   30.20
  -7   5   0  174.18   64.79
  -7   5   0    8.30    9.20
  -7   5   0   11.20   11.00
  -7   5   0   12.20   19.20
  -7   5   0   28.70   29.60
  -7   5   0   21.30   18.30
   6  -5   0   88.79   48.10
   6  -5   0   83.59  100.59
   6  -5   0  101.29   23.40
   6  -5   0   86.09   16.00
   6  -5   0  109.09   52.49
   6  -5   0   65.59   21.00
  -6   5   0  119.59   60.79
  -6   5   0  102.69   14.40
  -6   5   0  117.89   17.30
  -6   5   0  103.29   41.10
  -6   5   0  214.28   70.29
  -6   5   0   99.79   16.40
  -6   5   0   66.59   33.30
  -6   5   0   93.19   23.70
  -6   5   0   79.79   40.80
  -6   5   0   85.89   39.00
  -6   5   0  170.28   37.10
  -6   5   0   89.29   23.50
   5  -5   0    4.10    5.10
   5  -5   0   -9.50   33.50
   5  -5   0    1.60   12.60
   5  -5   0   30.60   62.19
   5  -5   0    1.00    8.40
   5  -5   0   29.10   29.10
   5  -5   0  -24.10   86.39
   5  -5   0    6.20    5.50
   5  -5   0   12.50   33.50
   5  -5   0   73.49   40.10
   5  -5   0    4.40   34.20
   5  -5   0   11.30   12.40
  -5   5   0    8.90   45.40
  -5   5   0   -3.40   25.30
  -5   5   0  -13.80   31.00
  -5   5   0    3.40   48.80
  -5   5   0    7.90    6.90
  -5   5   0  -17.20   21.20
  -5   5   0   36.50   64.99
  -5   5   0    2.40   13.90
  -5   5   0  -39.70   92.99
  -5   5   0    4.40   14.70
  -5   5   0   -1.00    6.20
  -5   5   0    2.70    7.10
  -5   5   0    7.30    5.50
  -5   5   0    5.60   28.60
  -5   5   0    4.30   21.80
   4  -5   0   33.20   33.20
   4  -5   0   56.59   34.20
   4  -5   0   38.40   15.60
   4  -5   0   21.00   13.80
   4  -5   0   34.00    8.40
   4  -5   0   62.09   34.70
   4  -5   0   62.49   94.09
   4  -5   0   24.30    7.80
   4  -5   0   27.10   30.00
   4  -5   0   35.00   60.59
   4  -5   0    9.30   36.90
   4  -5   0   46.10    9.80
  -4   5   0   17.40   15.80
  -4   5   0   10.30   30.00
  -4   5   0   21.10    7.90
  -4   5   0   34.30   29.20
  -4   5   0  -33.20   82.89
  -4   5   0   29.00    6.80
  -4   5   0   28.50    8.70
  -4   5   0   33.00   31.30
  -4   5   0   38.80   46.70
  -4   5   0   -3.30   21.20
  -4   5   0   13.00   14.50
  -4   5   0   21.10   27.60
  -4   5   0   -0.80   40.30
  -4   5   0  106.89   69.89
   3  -5   0  104.89   13.60
   3  -5   0  153.08   40.00
   3  -5   0   93.09   13.10
   3  -5   0   59.69   30.40
   3  -5   0  100.89   29.70
   3  -5   0   74.39   42.80
   3  -5   0  105.89   11.90
   3  -5   0   61.99   80.19
   3  -5   0   88.99   18.30
   3  -5   0   92.99   55.79
   3  -5   0  134.99   62.59
   3  -5   0   60.49   32.50
   3  -5   0  120.89   20.30
  -3   5   0  133.99   49.40
  -3   5   0   39.70   25.10
  -3   5   0   93.89   31.90
  -3   5   0   80.09   30.20
  -3   5   0   54.89   54.19
  -3   5   0  110.59   30.00
  -3   5   0   90.69   12.30
  -3   5   0   64.29   17.60
  -3   5   0   77.29   17.90
  -3   5   0  117.89   14.00
  -3   5   0  103.49   11.60
  -3   5   0   63.39   44.50
  -3   5   0  108.89   87.99
  -3   5   0   85.09   29.10
  -3   5   0   81.19   32.60
   2  -5   0 1075.49   95.59
   2  -5   0 1124.29   88.19
   2  -5   0 1218.18  117.19
   2  -5   0 1134.79   91.09
   2  -5   0 1092.19  112.59
   2  -5   0 1191.38  130.39
   2  -5   0 1060.89   91.39
   2  -5   0 1035.50   99.99
   2  -5   0  912.91  120.99
   2  -5   0 1099.89  112.49
   2  -5   0  967.90  125.99
   2  -5   0 1176.08   93.09
   2  -5   0 1060.69   96.89
   2  -5   0 1179.88  105.69
   2  -5   0 1169.08   91.29
   2  -5   0 1115.09  115.89
  -2   5   0  861.61  116.89
  -2   5   0 1040.50   95.79
  -2   5   0  824.42  117.99
  -2   5   0 1088.39   89.79
  -2   5   0 1058.19  111.89
  -2   5   0  903.41  109.89
  -2   5   0 1192.68   99.59
  -2   5   0  964.00  121.89
  -2   5   0 1178.88  110.49
  -2   5   0 1066.69   90.99
  -2   5   0 1287.37  106.89
  -2   5   0 1052.59   93.99
  -2   5   0  768.82  133.29
  -2   5   0 1002.40   90.59
  -2   5   0 1052.69  112.59
  -2   5   0 1156.88  109.89
   1  -5   0   76.19   44.40
   1  -5   0   69.89   25.40
   1  -5   0   55.89   28.40
   1  -5   0   75.19   10.80
   1  -5   0   59.09   13.40
   1  -5   0   47.40   35.60
   1  -5   0   77.29    8.70
   1  -5   0   56.49   45.80
   1  -5   0   74.79    9.90
   1  -5   0   60.39   23.20
   1  -5   0  104.39   29.90
   1  -5   0   74.79    9.90
   1  -5   0   90.69    9.30
   1  -5   0   69.49   14.20
   1  -5   0   86.69   23.50
  -1   5   0   53.99   25.90
  -1   5   0   51.79   25.90
  -1   5   0   86.89   29.60
  -1   5   0   64.69    9.90
  -1   5   0   56.89    8.80
  -1   5   0   43.40   31.10
  -1   5   0   75.99   22.10
  -1   5   0   48.30   53.39
  -1   5   0   49.90   44.20
  -1   5   0   70.49   10.10
  -1   5   0   68.39   13.80
  -1   5   0   42.90   20.60
  -1   5   0   42.80   21.30
  -1   5   0   37.20   20.80
  -1   5   0   57.89   21.20
  -1   5   0   73.89    8.50
  -1   5   0   52.59   13.50
   0  -5   0  423.96   39.20
   0  -5   0  498.15   77.29
   0  -5   0  462.55   55.19
   0  -5   0  474.05   44.90
   0  -5   0  334.77   65.69
   0  -5   0  424.76   40.70
   0  -5   0  495.45   48.60
   0  -5   0  441.16   60.79
   0  -5   0  492.05   55.19
   0  -5   0  470.55   45.20
   0  -5   0  438.86   63.19
   0  -5   0  496.85   40.00
   0  -5   0  458.75   39.80
   0  -5   0  477.95   59.79
   0  -5   0  437.56   66.59
   0  -5   0  453.85   74.99
   0  -5   0  464.55   39.40
   0  -5   0  500.25   38.90
   0   5   0  473.85   39.70
   0   5   0  446.76   59.49
   0   5   0  511.95   55.39
   0   5   0  414.26   44.20
   0   5   0  401.56   59.49
   0   5   0  388.66   42.60
   0   5   0  486.95   82.29
   0   5   0  385.36   49.40
   0   5   0  451.85   39.60
   0   5   0  591.24   83.79
   0   5   0  463.95   70.79
   0   5   0  442.66   39.40
   0   5   0  508.25   61.89
   0   5   0  455.95   58.89
   0   5   0  425.76   38.40
   0   5   0  446.26   64.89
   0   5   0  413.96   65.99
  -1  -5   0  282.47   28.50
  -1  -5   0  389.66   45.40
  -1  -5   0  304.67   49.20
  -1  -5   0  253.27   36.20
  -1  -5   0  310.17   27.40
  -1  -5   0  347.37   33.20
  -1  -5   0  251.77   46.70
  -1  -5   0  384.66   61.39
  -1  -5   0  299.37   27.40
  -1  -5   0  276.67   28.00
  -1  -5   0  289.27   60.59
  -1  -5   0  290.07   27.80
  -1  -5   0  297.77   28.80
  -1  -5   0  297.87   51.19
  -1  -5   0  285.37   40.70
  -1  -5   0  322.77   34.10
  -1  -5   0  255.17   46.80
   1   5   0  289.97   55.29
   1   5   0  368.16   73.39
   1   5   0  306.07   49.00
   1   5   0  275.67   52.39
   1   5   0  311.27   46.60
   1   5   0  373.46   41.80
   1   5   0  285.07   27.30
   1   5   0  306.97   26.60
   1   5   0  289.27   27.70
   1   5   0  359.96   60.99
   1   5   0  302.17   27.60
   1   5   0  300.37   29.70
   1   5   0  311.87   58.89
   1   5   0  293.47   48.70
   1   5   0  297.27   27.10
   1   5   0  324.57   38.80
   1   5   0  342.57   51.99
  -2  -5   0  782.92   70.49
  -2  -5   0  739.03   79.29
  -2  -5   0  783.12   81.49
  -2  -5   0  806.02   70.79
  -2  -5   0  871.11   69.99
  -2  -5   0  834.12   70.59
  -2  -5   0  834.92  102.69
  -2  -5   0  808.62   75.19
  -2  -5   0  715.33   69.89
  -2  -5   0  706.23   85.29
  -2  -5   0  767.72   91.49
  -2  -5   0  842.52   74.79
  -2  -5   0  951.20  112.49
  -2  -5   0  958.50   83.59
  -2  -5   0  874.71   91.09
  -2  -5   0 1043.10   95.89
  -2  -5   0  902.31   77.99
  -2  -5   0 1001.20   88.29
   2   5   0  805.22   70.19
   2   5   0  716.03   68.69
   2   5   0  785.42   69.59
   2   5   0  829.12  108.79
   2   5   0  801.32   69.49
   2   5   0  855.21  101.59
   2   5   0  771.02   89.09
   2   5   0  944.21   89.19
   2   5   0  865.21   70.89
   2   5   0  910.11   78.89
   2   5   0  820.42   90.99
   2   5   0  837.82   71.29
   2   5   0  776.42   90.49
   2   5   0  655.43   86.79
   2   5   0  870.41   89.39
   2   5   0  833.62   70.09
   2   5   0  853.51   91.09
  -3  -5   0  250.27   47.30
  -3  -5   0  232.88   25.10
  -3  -5   0  266.37   24.50
  -3  -5   0  282.47   39.20
  -3  -5   0  257.27   24.60
  -3  -5   0  261.67   40.10
  -3  -5   0  234.08   62.49
  -3  -5   0  252.77   23.80
  -3  -5   0  259.97   48.70
  -3  -5   0  252.47   31.50
  -3  -5   0  293.17   68.69
  -3  -5   0  228.68   23.80
  -3  -5   0  287.27   52.49
  -3  -5   0  319.87   39.30
  -3  -5   0  297.87   50.99
  -3  -5   0  333.67   53.99
  -3  -5   0  243.18   29.60
   3   5   0  255.47   48.10
   3   5   0  246.18   24.40
   3   5   0  293.87   36.90
   3   5   0  198.08   42.60
   3   5   0  267.37   27.50
   3   5   0  258.27   23.20
   3   5   0  252.57   51.69
   3   5   0  258.57   25.80
   3   5   0  165.38   36.90
   3   5   0  105.09   39.70
   3   5   0  225.78   23.40
   3   5   0  234.28   23.50
   3   5   0  314.37   49.70
   3   5   0  205.38   24.00
   3   5   0  260.67   53.99
   3   5   0  234.48   75.79
   3   5   0  289.07   46.60
   3   5   0  263.47   25.00
   3   5   0  188.68   34.20
  -4  -5   0   57.99   32.10
  -4  -5   0   80.69   37.80
  -4  -5   0   50.29   10.10
  -4  -5   0   49.30   21.20
  -4  -5   0   48.40   17.70
  -4  -5   0   53.89    9.70
  -4  -5   0   41.40    9.90
  -4  -5   0   63.59   35.50
  -4  -5   0   59.59    9.70
  -4  -5   0   62.09   20.60
  -4  -5   0   71.09   27.80
  -4  -5   0   33.00   41.20
  -4  -5   0  110.39   67.09
  -4  -5   0   46.30   23.90
  -4  -5   0   47.40   15.00
  -4  -5   0   60.69   10.30
   4   5   0   56.09   27.10
   4   5   0   37.90   70.09
   4   5   0   45.30   34.10
   4   5   0   31.40   23.80
   4   5   0   47.40    8.90
   4   5   0   46.10   41.80
   4   5   0   56.19    9.40
   4   5   0   70.29   20.80
   4   5   0   57.79    9.80
   4   5   0   45.50   10.50
   4   5   0   55.99   33.20
   4   5   0   46.70    8.80
   4   5   0   72.79   38.90
   4   5   0   56.99   25.90
   4   5   0   49.99   10.50
   4   5   0   48.30   25.70
  -5  -5   0  113.39   29.30
  -5  -5   0  139.49   32.00
  -5  -5   0  171.78   50.69
  -5  -5   0  205.98   22.70
  -5  -5   0  215.88   52.09
  -5  -5   0  154.38   26.70
  -5  -5   0  215.38   41.30
  -5  -5   0  230.88  100.09
  -5  -5   0  140.99   38.90
  -5  -5   0  175.18   55.99
  -5  -5   0  146.59   17.60
  -5  -5   0  173.68   17.70
  -5  -5   0  109.49   34.30
  -5  -5   0  145.39   25.60
  -5  -5   0  163.88   17.40
  -5  -5   0  166.98   17.80
  -5  -5   0  139.99   50.79
   5   5   0  130.79   40.30
   5   5   0   98.99   36.40
   5   5   0  109.39   37.20
   5   5   0  151.28   17.70
   5   5   0  157.08   18.20
   5   5   0  142.19   47.20
   5   5   0  142.79   18.40
   5   5   0  125.19   19.20
   5   5   0  140.59   21.10
   5   5   0  189.88   47.70
   5   5   0  203.48   53.49
   5   5   0  105.39   72.59
   5   5   0  116.69   59.49
   5   5   0  164.98   32.90
   5   5   0  142.49   16.70
   5   5   0  150.08   40.60
  -6  -5   0  547.55   84.19
  -6  -5   0  573.94  124.39
  -6  -5   0  529.15   60.09
  -6  -5   0  546.35   48.60
  -6  -5   0  671.73  106.69
  -6  -5   0  543.65   89.19
  -6  -5   0  586.64   79.49
  -6  -5   0  586.04   76.39
  -6  -5   0  528.45   78.09
  -6  -5   0  572.04   60.89
  -6  -5   0  571.64   73.69
  -6  -5   0  572.74   53.29
  -6  -5   0  573.24   49.99
  -6  -5   0  529.55   94.09
  -6  -5   0  627.64   72.79
  -6  -5   0  552.04   49.20
   6   5   0  639.34   85.79
   6   5   0  234.68  101.69
   6   5   0  620.14  104.59
   6   5   0  459.65   51.19
   6   5   0  637.24   78.59
   6   5   0  467.35   49.10
   6   5   0  487.15   91.89
   6   5   0  496.45   52.49
   6   5   0  464.05   48.20
   6   5   0  569.84   98.49
   6   5   0  413.86   78.69
   6   5   0  516.45   49.00
  -7  -5   0   98.39   40.30
  -7  -5   0   37.00   22.60
  -7  -5   0   47.10   11.40
  -7  -5   0   60.29   55.99
  -7  -5   0   30.00   23.30
  -7  -5   0   52.59   10.60
  -7  -5   0   41.30   37.40
  -7  -5   0   56.59   31.30
  -7  -5   0   45.20   13.50
  -7  -5   0   65.59   22.80
  -7  -5   0   28.30   21.00
  -7  -5   0   61.49   11.80
  -7  -5   0   84.79   54.99
  -7  -5   0  110.99   52.29
  -7  -5   0   10.10   97.39
   7   5   0   67.39   32.00
   7   5   0   51.49   40.60
   7   5   0  -47.00   89.99
   7   5   0   58.29   11.90
   7   5   0   33.50   12.50
   7   5   0   40.70   10.10
   7   5   0   23.80   42.90
   7   5   0   49.10   13.60
   7   5   0   93.29   43.00
   7   5   0   16.30   36.00
  -8  -5   0   99.29   14.80
  -8  -5   0   96.59   36.00
  -8  -5   0   75.39   33.20
  -8  -5   0  107.89   37.50
  -8  -5   0  182.18   77.59
  -8  -5   0  115.79   17.50
  -8  -5   0   69.59   27.20
  -8  -5   0   99.79   51.59
  -8  -5   0   69.89   26.00
  -8  -5   0   71.09   42.80
  -8  -5   0   78.09   18.60
   8   5   0   32.70   49.80
   8   5   0   92.39   15.60
   8   5   0   23.60   44.10
   8   5   0   44.10   50.59
   8   5   0   68.79   18.00
   8   5   0  -51.39   97.39
   8   5   0   82.69   18.50
  -9  -5   0  133.59   61.69
  -9  -5   0   87.99   79.59
  -9  -5   0   30.90   16.10
  -9  -5   0   67.19   12.20
  -9  -5   0   40.00   33.00
  -9  -5   0   44.00   45.40
  -9  -5   0    1.40   23.70
  -9  -5   0   90.69   36.80
  -9  -5   0  107.69   42.80
  -9  -5   0   14.80   27.80
   9   5   0  -53.19   51.49
   9   5   0   34.20   16.80
   9   5   0   58.99   14.80
   9   5   0   42.60   16.40
   9   5   0  -20.40   53.49
   9   5   0  -41.70   55.99
 -10  -5   0    0.30   39.10
 -10  -5   0   -5.00    6.60
 -10  -5   0  123.79   51.79
 -10  -5   0  -18.00   29.40
 -10  -5   0   49.99   36.50
 -10  -5   0   23.60   48.00
 -10  -5   0  -26.70   14.40
 -10  -5   0  -90.59   82.19
  10   5   0  -95.69   70.79
  10   5   0 -107.79   60.49
  10   5   0   14.30   15.60
  10   5   0   19.20   17.40
  10   5   0    5.90    8.20
 -11  -5   0  -68.89   90.49
 -11  -5   0    7.60   48.30
 -11  -5   0  -54.99   31.70
 -11  -5   0 -113.89   40.60
 -11  -5   0  -61.19   47.40
  11   5   0   29.40   18.80
  11   5   0   29.60   14.90
  11   5   0   41.50   20.30
  11   5   0  -94.49   81.09
   8  -6   0   33.80   26.20
  -8   6   0   47.00   67.69
  -8   6   0  147.99   44.80
  -8   6   0   73.89   28.70
  -8   6   0  116.39   44.10
   7  -6   0  -66.69   59.69
   7  -6   0   16.40   19.90
   7  -6   0   20.00   11.00
   7  -6   0  -27.70   57.59
   7  -6   0   37.30   19.90
  -7   6   0   52.49   20.20
  -7   6   0  -45.10   45.70
  -7   6   0   55.69   36.30
  -7   6   0   14.10    8.50
  -7   6   0   21.60   21.10
  -7   6   0  -44.80   67.69
  -7   6   0   63.29   35.70
  -7   6   0   25.60    9.80
   6  -6   0    6.40   10.60
   6  -6   0  -10.90   44.10
   6  -6   0   15.60   18.80
   6  -6   0   13.20   16.70
   6  -6   0   -7.60   45.70
  -6   6   0  146.59   67.49
  -6   6   0  -10.30    7.20
  -6   6   0   -3.10    6.40
  -6   6   0   20.60   33.60
  -6   6   0   10.50    9.10
  -6   6   0   29.20   30.90
  -6   6   0   -6.30   16.70
  -6   6   0   -5.00   32.70
  -6   6   0   54.39   65.09
  -6   6   0    4.30   16.50
   5  -6   0    6.90    6.20
   5  -6   0    6.60   36.30
   5  -6   0  -25.90   83.79
   5  -6   0   -3.20    8.30
   5  -6   0    5.10   14.50
   5  -6   0   43.90   30.30
   5  -6   0    5.90   13.70
   5  -6   0   19.10   68.69
   5  -6   0   11.80   37.10
  -5   6   0   -4.60    6.00
  -5   6   0    3.90    5.80
  -5   6   0    3.80   16.80
  -5   6   0  -30.30   51.09
  -5   6   0    3.20   24.60
  -5   6   0    7.90    6.40
  -5   6   0   -3.40   31.90
  -5   6   0   -2.90   37.80
  -5   6   0    7.60   15.00
  -5   6   0   15.50    8.90
  -5   6   0   33.60   51.59
  -5   6   0   30.40   32.40
  -5   6   0   19.80   22.00
  -5   6   0   -0.40  118.29
   4  -6   0   66.69   64.29
   4  -6   0   35.40    9.30
   4  -6   0   71.49   42.30
   4  -6   0   34.80   31.90
   4  -6   0   70.09   94.99
   4  -6   0   27.00   34.50
   4  -6   0   23.00   14.40
   4  -6   0   33.80   35.20
   4  -6   0   30.10   16.00
   4  -6   0   43.10   36.10
   4  -6   0   38.90   11.00
   4  -6   0   35.40    9.30
  -4   6   0   12.40   36.90
  -4   6   0   49.60   27.80
  -4   6   0   60.29   34.00
  -4   6   0   18.30   15.40
  -4   6   0   23.30   33.20
  -4   6   0   23.10    8.90
  -4   6   0   18.20   65.19
  -4   6   0   61.49   37.20
  -4   6   0   26.60    7.40
  -4   6   0   -1.80   29.80
  -4   6   0   54.69   53.99
  -4   6   0   42.00   17.00
  -4   6   0   94.29  101.69
  -4   6   0    0.30   45.70
  -4   6   0   -0.40   23.00
  -4   6   0   24.40    9.30
   3  -6   0  302.77  105.39
   3  -6   0  318.47   29.50
   3  -6   0  301.97   29.80
   3  -6   0  317.77   30.20
   3  -6   0  241.18   51.19
   3  -6   0  319.87   50.49
   3  -6   0  336.57   57.49
   3  -6   0  284.07   81.79
   3  -6   0  322.27   39.20
   3  -6   0  285.47   53.89
   3  -6   0  389.26   72.49
   3  -6   0  295.27   38.40
  -3   6   0  339.57   48.60
  -3   6   0  342.07   28.60
  -3   6   0  233.38   55.49
  -3   6   0  290.17   35.20
  -3   6   0  299.47   77.29
  -3   6   0  336.97   30.50
  -3   6   0  376.36   62.59
  -3   6   0  284.47   29.10
  -3   6   0  357.46   71.89
  -3   6   0  275.87   54.29
  -3   6   0  197.38   45.80
  -3   6   0  255.47   71.09
  -3   6   0  424.66  119.09
  -3   6   0  422.56   57.39
  -3   6   0  316.67   40.90
   2  -6   0   50.89    5.10
   2  -6   0   73.39   36.30
   2  -6   0   87.69   30.30
   2  -6   0   76.99   62.09
   2  -6   0   43.30   31.60
   2  -6   0   35.50   39.70
   2  -6   0   49.70   39.40
   2  -6   0   58.79    9.80
   2  -6   0   73.79   50.49
   2  -6   0   35.90   14.60
   2  -6   0   22.30   29.30
   2  -6   0   57.99    9.90
   2  -6   0   60.99    9.80
   2  -6   0   57.19   15.20
   2  -6   0   36.60   68.09
  -2   6   0   40.80   25.40
  -2   6   0   45.10   30.00
  -2   6   0   83.89   58.69
  -2   6   0   44.30    8.70
  -2   6   0   19.90   24.20
  -2   6   0   21.80   39.40
  -2   6   0   43.40   24.00
  -2   6   0   66.09   44.20
  -2   6   0   36.10   28.20
  -2   6   0   33.70   32.80
  -2   6   0   64.19   26.50
  -2   6   0   45.60    7.60
  -2   6   0    7.20   69.59
  -2   6   0   33.90   14.90
  -2   6   0   44.70   34.30
  -2   6   0   38.80   14.90
  -2   6   0   47.90    9.70
   1  -6   0  735.23   61.39
   1  -6   0  742.93   72.29
   1  -6   0  736.93   60.99
   1  -6   0  655.93   84.59
   1  -6   0  691.63   66.99
   1  -6   0  702.43  108.69
   1  -6   0  777.52   85.39
   1  -6   0  724.43   90.99
   1  -6   0  775.62   86.39
   1  -6   0  719.93   61.79
   1  -6   0  749.42   99.39
   1  -6   0  849.02  113.09
   1  -6   0  718.23   67.29
  -1   6   0  749.73   71.19
  -1   6   0  642.74   60.69
  -1   6   0  608.24   83.59
  -1   6   0  651.73   96.39
  -1   6   0  698.83   61.39
  -1   6   0  601.34   90.79
  -1   6   0  696.43   66.99
  -1   6   0  690.83   85.59
  -1   6   0  848.32   81.89
  -1   6   0  681.93   65.29
  -1   6   0  654.73   85.89
  -1   6   0  704.43   59.79
  -1   6   0  820.32   80.69
  -1   6   0  678.73  112.69
  -1   6   0  619.44   96.99
  -1   6   0  662.23   84.49
   0  -6   0  128.99   32.80
   0  -6   0  228.68   28.00
   0  -6   0  170.98   20.50
   0  -6   0  201.18   19.50
   0  -6   0  206.28   19.60
   0  -6   0  199.78   55.79
   0  -6   0  224.98   61.99
   0  -6   0  216.08   26.60
   0  -6   0  156.18   42.60
   0  -6   0  188.88   18.90
   0  -6   0  223.18   44.10
   0  -6   0  155.88   36.50
   0  -6   0  276.47   44.50
   0  -6   0  241.98   34.30
   0  -6   0  238.48   19.60
   0  -6   0  121.79   36.80
   0   6   0  225.88   58.79
   0   6   0  203.48   19.20
   0   6   0  147.79   34.40
   0   6   0  167.88   37.70
   0   6   0  233.08   33.30
   0   6   0  201.38   47.80
   0   6   0  298.67   43.00
   0   6   0  156.78   45.60
   0   6   0  186.88   17.90
   0   6   0  254.27   40.40
   0   6   0  206.68   69.59
   0   6   0  289.57   77.09
   0   6   0  176.08   25.70
   0   6   0  141.49   29.50
   0   6   0  192.28   19.20
   0   6   0  201.38   25.20
   0   6   0  139.99   33.40
   0   6   0  184.68   39.40
  -1  -6   0  469.65   45.40
  -1  -6   0  435.56   38.90
  -1  -6   0  423.86   39.40
  -1  -6   0  394.66   40.30
  -1  -6   0  389.76   77.69
  -1  -6   0  479.65   77.49
  -1  -6   0  455.25   39.40
  -1  -6   0  574.14   59.99
  -1  -6   0  363.96   62.49
  -1  -6   0  419.96   64.79
  -1  -6   0  387.46   45.70
  -1  -6   0  440.96   63.29
  -1  -6   0  442.26   49.80
  -1  -6   0  406.56   40.20
   1   6   0  446.76   65.59
   1   6   0  476.05   64.09
   1   6   0  426.96   71.89
   1   6   0  402.06   39.00
   1   6   0  459.35   60.29
   1   6   0  481.75   77.79
   1   6   0  537.95   57.09
   1   6   0  440.76   38.70
   1   6   0  571.94   94.99
   1   6   0  426.36   38.80
   1   6   0  493.95   52.79
   1   6   0  445.06   38.00
   1   6   0  461.25   65.89
   1   6   0  421.06   40.60
   1   6   0  532.95   63.09
   1   6   0  394.46   41.10
   1   6   0  372.86   79.49
  -2  -6   0   88.39   34.70
  -2  -6   0   89.49   11.80
  -2  -6   0   44.80   30.30
  -2  -6   0   63.39   10.60
  -2  -6   0   46.80   25.10
  -2  -6   0   93.39   12.60
  -2  -6   0   80.19   20.20
  -2  -6   0   97.79   33.20
  -2  -6   0   82.19   43.30
  -2  -6   0  117.29   37.30
  -2  -6   0   60.39   35.40
  -2  -6   0   78.79   17.70
  -2  -6   0  108.99   61.19
  -2  -6   0   86.09    9.70
  -2  -6   0   73.09   15.80
  -2  -6   0   82.59   11.90
  -2  -6   0   78.09   24.70
  -2  -6   0   58.69   20.30
   2   6   0   57.89   25.40
   2   6   0   72.19   26.70
   2   6   0   53.89   25.60
   2   6   0   66.59   20.30
   2   6   0   92.69   39.50
   2   6   0   66.79   47.50
   2   6   0   82.09    9.50
   2   6   0   68.89   12.20
   2   6   0   93.29   33.20
   2   6   0   79.09   11.00
   2   6   0   88.69    9.90
   2   6   0   72.29   11.00
   2   6   0   62.59   25.20
   2   6   0   64.29   64.09
   2   6   0   73.09   10.30
   2   6   0   90.89   40.10
  -3  -6   0  503.55   47.90
  -3  -6   0  588.54   72.89
  -3  -6   0  533.45   47.80
  -3  -6   0  480.85   55.09
  -3  -6   0  560.94   48.00
  -3  -6   0  546.45   55.69
  -3  -6   0  538.15   62.49
  -3  -6   0  570.24   60.19
  -3  -6   0  537.25   49.10
  -3  -6   0  684.63   80.19
  -3  -6   0  496.25   72.49
  -3  -6   0  810.12  118.99
  -3  -6   0  545.65   81.29
  -3  -6   0  536.55   66.39
  -3  -6   0  614.64   80.89
   3   6   0  570.84   83.79
   3   6   0  535.35   73.99
   3   6   0  527.65   46.80
   3   6   0  477.55   73.19
   3   6   0  577.64   71.59
   3   6   0  491.95   50.09
   3   6   0  511.75   46.90
   3   6   0  531.25   48.30
   3   6   0  381.36   99.39
   3   6   0  532.15   49.30
   3   6   0  492.05   73.59
   3   6   0  497.65   76.69
   3   6   0  545.45   73.79
   3   6   0  534.05   47.70
   3   6   0  542.75   59.79
  -4  -6   0  934.01  100.79
  -4  -6   0  803.62   93.49
  -4  -6   0  829.62   81.89
  -4  -6   0  842.92   97.09
  -4  -6   0  743.83   67.59
  -4  -6   0  850.91  118.09
  -4  -6   0  834.22   69.39
  -4  -6   0  807.52   83.89
  -4  -6   0  814.92   67.89
  -4  -6   0  822.22   76.09
  -4  -6   0  903.51  106.49
  -4  -6   0  846.02  103.99
  -4  -6   0  851.91   87.19
  -4  -6   0  743.73   75.99
  -4  -6   0  768.82   67.59
   4   6   0  647.74   67.09
   4   6   0  787.82   97.69
   4   6   0  777.12   79.39
   4   6   0  765.92   67.79
   4   6   0  721.63   66.29
   4   6   0  679.93   95.29
   4   6   0  803.52   92.49
   4   6   0  858.41  115.79
   4   6   0  762.32   89.69
   4   6   0  707.73   69.69
   4   6   0  717.83   68.69
   4   6   0  593.74  119.09
   4   6   0  791.82  100.19
   4   6   0  671.63   97.29
   4   6   0  730.43   67.09
   4   6   0  771.12   67.09
  -5  -6   0 1476.55  135.19
  -5  -6   0 1438.16  133.89
  -5  -6   0 1632.34  194.38
  -5  -6   0 1575.84  154.98
  -5  -6   0 1894.71  149.79
  -5  -6   0 1627.24  144.49
  -5  -6   0 1477.95  128.49
  -5  -6   0 1645.54  156.88
  -5  -6   0 1913.91  166.28
  -5  -6   0 1665.23  147.89
  -5  -6   0 1396.66  126.49
  -5  -6   0 1704.23  159.58
  -5  -6   0 1475.45  126.69
  -5  -6   0 1488.25  126.49
  -5  -6   0 1591.44  140.79
  -5  -6   0 1700.43  167.28
  -5  -6   0 1555.24  127.19
   5   6   0 1528.45  155.38
   5   6   0 1346.87  126.09
   5   6   0 1426.26  129.29
   5   6   0 1312.77  125.99
   5   6   0  979.50  184.38
   5   6   0 1754.92  157.38
   5   6   0 1191.18  153.68
   5   6   0 1269.57  156.88
   5   6   0 1566.04  149.99
   5   6   0 1343.57  125.29
   5   6   0 1401.96  156.08
   5   6   0 1697.33  183.68
   5   6   0 1402.86  128.19
   5   6   0 1483.05  126.89
  -6  -6   0  122.89   17.10
  -6  -6   0   82.99   42.10
  -6  -6   0  -11.10   96.79
  -6  -6   0   98.69   31.70
  -6  -6   0   54.09   33.60
  -6  -6   0  103.69   56.89
  -6  -6   0  114.59   26.60
  -6  -6   0   86.29   41.30
  -6  -6   0  127.19   17.30
  -6  -6   0   76.89   16.00
  -6  -6   0  176.68   60.79
  -6  -6   0   87.09   52.19
  -6  -6   0   83.09   31.30
  -6  -6   0   99.49   15.20
  -6  -6   0  120.79   16.00
  -6  -6   0   97.89   25.20
   6   6   0   68.49   15.50
   6   6   0   93.89   48.30
   6   6   0   97.49   14.70
   6   6   0   61.49   15.20
   6   6   0  163.48   54.29
   6   6   0   89.89   38.30
   6   6   0  201.88   54.09
   6   6   0   89.09   40.10
   6   6   0   77.89   39.90
   6   6   0  135.49   17.30
   6   6   0  131.39  101.29
  -7  -6   0   45.70   10.60
  -7  -6   0   46.10   43.30
  -7  -6   0   33.70   21.90
  -7  -6   0   50.69   11.30
  -7  -6   0   16.00   25.10
  -7  -6   0   46.30   37.90
  -7  -6   0   21.80   12.80
  -7  -6   0   93.19   46.90
  -7  -6   0   28.30   31.20
  -7  -6   0   37.90   21.00
  -7  -6   0   22.60   25.00
  -7  -6   0   46.40   58.89
  -7  -6   0   27.90   10.30
   7   6   0   33.40   26.00
   7   6   0   45.40   11.40
   7   6   0   40.80   12.60
   7   6   0  -13.30   93.29
   7   6   0    6.20   38.00
   7   6   0   36.30   13.00
   7   6   0   21.00   36.60
   7   6   0   18.20   43.40
   7   6   0   34.60   11.10
  -8  -6   0  -12.00   11.70
  -8  -6   0   49.70   50.49
  -8  -6   0  -11.50   21.90
  -8  -6   0    2.90    7.10
  -8  -6   0   -4.10    5.40
  -8  -6   0   20.90   28.10
  -8  -6   0   18.30   34.00
  -8  -6   0   24.40   40.30
  -8  -6   0    8.40   68.29
  -8  -6   0  -17.30   22.00
  -8  -6   0    7.10   28.30
   8   6   0    3.40   11.30
   8   6   0   -0.40    8.60
   8   6   0  -27.50   41.90
   8   6   0  -30.20   40.70
   8   6   0    8.00   10.90
   8   6   0  -10.30   46.20
  -9  -6   0  -22.20   78.99
  -9  -6   0    7.70    7.80
  -9  -6   0    2.40   30.50
  -9  -6   0   -9.80   42.20
  -9  -6   0  -22.60   23.10
  -9  -6   0  -12.10   24.80
  -9  -6   0   67.29   42.30
  -9  -6   0   -2.90   13.90
  -9  -6   0   13.10   35.40
   9   6   0  -62.69   52.09
   9   6   0   10.70   13.10
   9   6   0  -45.30   53.29
   9   6   0   16.10   13.80
   9   6   0  -57.79   54.79
   9   6   0    9.30    9.90
 -10  -6   0  -23.20   15.00
 -10  -6   0  -54.39   27.60
 -10  -6   0  -47.50   24.30
 -10  -6   0 -146.79   88.59
 -10  -6   0   -1.30    7.80
 -10  -6   0   23.00   40.30
 -10  -6   0  -88.59   41.60
 -10  -6   0   -8.40   44.10
 -10  -6   0  110.29   55.69
  10   6   0    9.00   11.90
  10   6   0   15.00   15.70
  10   6   0 -112.29   74.29
  10   6   0   15.90   16.10
  10   6   0 -135.49   72.69
  11   6   0   36.20   19.80
   8  -7   0   30.50   26.20
   8  -7   0   86.49   22.30
   8  -7   0   15.30   25.80
   8  -7   0  -33.10   83.09
  -8   7   0   95.69   27.10
  -8   7   0   73.79   16.50
  -8   7   0  225.38   51.79
  -8   7   0  154.08   49.99
  -8   7   0  104.69   79.29
   7  -7   0  101.49   81.79
   7  -7   0  123.29   23.10
   7  -7   0   93.99   29.40
   7  -7   0   96.19   31.30
   7  -7   0   10.40   76.19
  -7   7   0  142.49   26.70
  -7   7   0  144.89   48.40
  -7   7   0  129.59   46.30
  -7   7   0  109.89   27.80
  -7   7   0  118.69   20.50
  -7   7   0  125.59   17.80
  -7   7   0  116.99   68.89
   6  -7   0   22.70   21.10
   6  -7   0   11.30   54.59
   6  -7   0   64.59   14.70
   6  -7   0   27.00   56.89
   6  -7   0   61.39   23.00
  -6   7   0   54.49   11.60
  -6   7   0   83.39   21.20
  -6   7   0  241.88   75.79
  -6   7   0   47.00   55.29
  -6   7   0   47.50   21.40
  -6   7   0   93.49   42.00
  -6   7   0   -2.30   68.49
  -6   7   0   87.99   37.90
  -6   7   0   38.30   12.70
   5  -7   0  264.37   67.19
   5  -7   0  191.98   35.20
   5  -7   0  234.58   63.39
   5  -7   0  190.98   34.90
   5  -7   0  253.57   27.80
  -5   7   0  268.67   25.40
  -5   7   0  205.18   55.79
  -5   7   0  212.78   49.60
  -5   7   0  254.17   27.60
  -5   7   0  253.77   52.79
  -5   7   0  203.58   56.29
  -5   7   0  287.17   40.40
  -5   7   0  212.38   34.20
  -5   7   0  257.47   27.70
  -5   7   0  259.07   71.69
  -5   7   0  357.26   91.59
   4  -7   0  193.28   52.09
   4  -7   0  278.37   28.50
   4  -7   0  211.38   54.79
   4  -7   0  210.98   44.40
   4  -7   0  288.47   27.20
   4  -7   0  258.67   81.09
   4  -7   0  181.28   33.10
   4  -7   0  176.48   33.10
   4  -7   0  195.58  103.09
   4  -7   0  281.57   26.50
  -4   7   0  260.97   37.60
  -4   7   0  314.97   82.99
  -4   7   0  307.77   57.89
  -4   7   0  301.47   36.80
  -4   7   0  237.78   27.20
  -4   7   0  264.47   27.00
  -4   7   0  171.28   51.49
  -4   7   0  235.28   25.50
  -4   7   0  262.47   24.70
  -4   7   0  273.77   74.59
  -4   7   0  182.88   46.60
  -4   7   0  287.57   61.99
  -4   7   0  276.07   48.70
  -4   7   0  275.37  100.69
  -4   7   0  275.17   83.79
   3  -7   0   10.30   39.00
   3  -7   0    6.30   32.90
   3  -7   0  -24.10   26.50
   3  -7   0    6.10    8.60
   3  -7   0   -0.80   14.20
   3  -7   0   38.00   64.59
   3  -7   0   11.40   33.50
   3  -7   0   10.30    6.90
   3  -7   0   10.60   13.00
   3  -7   0   27.70   35.20
   3  -7   0    9.70    5.30
   3  -7   0  -48.90   82.19
  -3   7   0    2.90    6.60
  -3   7   0   10.00   29.50
  -3   7   0   56.29   66.79
  -3   7   0  -30.80   28.00
  -3   7   0   37.60   35.00
  -3   7   0   -3.40   21.80
  -3   7   0   14.10   23.60
  -3   7   0   22.00   38.10
  -3   7   0   -7.60    6.30
  -3   7   0    2.90    5.10
  -3   7   0    2.30    3.00
  -3   7   0   -1.30   41.70
  -3   7   0   -3.80   15.10
  -3   7   0  -53.69   34.10
  -3   7   0  -26.30   48.60
  -3   7   0  -23.80   94.49
  -3   7   0  -15.70   33.20
  -3   7   0   -5.90   14.70
   2  -7   0   19.60   16.20
   2  -7   0   -3.70   76.59
   2  -7   0   50.79   35.00
   2  -7   0   87.29   65.19
   2  -7   0   32.60    7.80
   2  -7   0   19.70   29.90
   2  -7   0   38.10   10.40
   2  -7   0   31.90   34.30
   2  -7   0   24.10   13.80
   2  -7   0   36.90    4.30
   2  -7   0   39.70   31.00
   2  -7   0   20.60   43.60
   2  -7   0   36.20    8.00
  -2   7   0    3.90   65.89
  -2   7   0   25.60   32.90
  -2   7   0    4.10   44.30
  -2   7   0   33.90    8.00
  -2   7   0   23.00   15.40
  -2   7   0   54.49   82.79
  -2   7   0   14.90   29.00
  -2   7   0   27.80    7.90
  -2   7   0   42.60    7.60
  -2   7   0    8.70   34.20
  -2   7   0   41.10   24.20
  -2   7   0   46.90   42.10
  -2   7   0   18.70   26.30
  -2   7   0   12.40   28.50
  -2   7   0   28.70   15.80
  -2   7   0   20.60   33.30
   1  -7   0 1354.06  113.89
   1  -7   0 1387.26  121.09
   1  -7   0 1451.65  121.59
   1  -7   0 1417.06  115.99
   1  -7   0 1433.86  146.49
   1  -7   0 1319.87  143.09
   1  -7   0 1200.68  161.38
   1  -7   0 1573.64  131.09
   1  -7   0 1382.56  114.39
   1  -7   0 1380.16  141.29
   1  -7   0 1419.66  125.69
   1  -7   0 1277.57  177.88
   1  -7   0 1099.19  147.79
   1  -7   0 1435.96  113.89
  -1   7   0 1685.43  137.49
  -1   7   0 1139.19  137.89
  -1   7   0 1185.08  140.39
  -1   7   0 1365.06  114.29
  -1   7   0 1251.57  119.59
  -1   7   0 1205.78  155.58
  -1   7   0 1143.49  137.99
  -1   7   0 1528.55  134.59
  -1   7   0 1294.67  139.29
  -1   7   0 1337.97  118.39
  -1   7   0 1277.47  152.98
  -1   7   0 1352.46  141.19
  -1   7   0 1371.26  113.79
  -1   7   0 1270.57  112.19
  -1   7   0 1448.66  124.79
  -1   7   0 1115.69  169.58
   0  -7   0   68.89   17.00
   0  -7   0   42.20   33.30
   0  -7   0  112.69   43.10
   0  -7   0   75.89   50.59
   0  -7   0   49.00   31.80
   0  -7   0   87.19   26.40
   0  -7   0   85.79   12.10
   0  -7   0   83.19   11.80
   0  -7   0   54.19   32.60
   0  -7   0   60.79   15.70
   0  -7   0   54.39   11.10
   0  -7   0   87.69   11.60
   0  -7   0   42.50   28.60
   0  -7   0   62.09   38.10
   0  -7   0   66.99   55.99
   0   7   0   47.90   27.30
   0   7   0   47.20   26.60
   0   7   0   58.99   28.30
   0   7   0   48.80   69.29
   0   7   0   72.39    9.40
   0   7   0  114.09   40.00
   0   7   0   98.39   47.00
   0   7   0   71.29   11.00
   0   7   0   83.49   35.30
   0   7   0   55.59    9.60
   0   7   0   46.60   23.40
   0   7   0   43.50   51.59
   0   7   0   67.59   11.10
   0   7   0   88.19   24.10
   0   7   0   91.59   79.59
   0   7   0   71.09   27.00
   0   7   0   91.59   35.30
  -1  -7   0  433.76   38.40
  -1  -7   0  516.95   63.69
  -1  -7   0  450.55   52.49
  -1  -7   0  351.46   65.59
  -1  -7   0  402.96   72.89
  -1  -7   0  510.65   88.99
  -1  -7   0  454.25   73.69
  -1  -7   0  411.66   37.70
  -1  -7   0  451.55   45.70
  -1  -7   0  346.47   66.49
  -1  -7   0  310.97   83.79
  -1  -7   0  443.46   37.60
  -1  -7   0  406.76   46.80
  -1  -7   0  443.96   71.39
  -1  -7   0  388.86   38.70
  -1  -7   0  421.06   39.40
   1   7   0  380.66   40.20
   1   7   0  451.15   64.59
   1   7   0  403.66   37.20
   1   7   0  397.46   68.69
   1   7   0  425.16   78.09
   1   7   0  334.97   87.89
   1   7   0  466.35  103.99
   1   7   0  383.66   36.80
   1   7   0  439.96   52.69
   1   7   0  411.96   36.30
   1   7   0  393.26   52.89
   1   7   0  387.16   37.80
   1   7   0  421.26   69.69
   1   7   0  407.86   66.59
   1   7   0  410.26   71.49
   1   7   0  514.25   88.99
   1   7   0  449.16   62.79
  -2  -7   0  184.08   58.49
  -2  -7   0   98.39   15.10
  -2  -7   0  130.99   13.80
  -2  -7   0  143.09   24.00
  -2  -7   0  119.79   17.40
  -2  -7   0   89.19   14.70
  -2  -7   0  135.59   15.40
  -2  -7   0  101.29   27.50
  -2  -7   0  149.99   32.30
  -2  -7   0   74.69   32.20
  -2  -7   0  119.59   21.30
  -2  -7   0   99.89   44.50
  -2  -7   0   95.09   43.20
  -2  -7   0  158.28   39.40
   2   7   0  126.89   63.59
   2   7   0  128.99   34.90
   2   7   0  102.79   36.00
   2   7   0   96.79   16.60
   2   7   0  100.89   25.80
   2   7   0   89.39   35.00
   2   7   0  147.39   41.70
   2   7   0  169.18   76.29
   2   7   0  117.29   34.00
   2   7   0  127.89   13.80
   2   7   0  122.09   49.30
   2   7   0  136.99   35.90
   2   7   0   93.29   50.69
   2   7   0  128.69   15.00
   2   7   0  144.89   14.00
   2   7   0  128.19   28.30
   2   7   0  130.49   13.30
  -3  -7   0    7.10   26.40
  -3  -7   0    1.20    5.60
  -3  -7   0    2.90   11.60
  -3  -7   0   51.99   38.50
  -3  -7   0  -11.00   25.60
  -3  -7   0    9.30    8.60
  -3  -7   0   -0.30    6.20
  -3  -7   0   16.30   20.70
  -3  -7   0   -0.10   21.20
  -3  -7   0   11.40   13.10
  -3  -7   0   -5.90   41.20
  -3  -7   0    6.20   55.29
  -3  -7   0  -22.90   36.60
  -3  -7   0    3.90    5.60
  -3  -7   0   56.19   44.50
   3   7   0   13.30   33.40
   3   7   0    8.30   25.00
   3   7   0   23.50   43.00
   3   7   0   11.50   13.30
   3   7   0    6.30    4.60
   3   7   0    2.80    7.70
   3   7   0    6.80    5.70
   3   7   0    2.10   16.60
   3   7   0   -7.20    7.50
   3   7   0    6.50   23.30
   3   7   0    9.80   51.79
   3   7   0    2.30   23.10
   3   7   0   -3.90   74.29
   3   7   0    3.40    7.90
   3   7   0   -1.30    4.90
   3   7   0    6.20    3.70
   3   7   0   10.70   35.10
   3   7   0   -0.20   22.60
   3   7   0   -2.10    5.20
  -4  -7   0  597.74   97.79
  -4  -7   0  719.33  128.89
  -4  -7   0  532.25   57.69
  -4  -7   0  610.44   86.09
  -4  -7   0  495.15   45.30
  -4  -7   0  523.65   47.60
  -4  -7   0  471.25   65.59
  -4  -7   0  444.96   79.39
  -4  -7   0  564.34   63.49
  -4  -7   0  624.24   81.79
  -4  -7   0  472.55   56.49
  -4  -7   0  487.45   46.20
  -4  -7   0  529.75   46.50
  -4  -7   0  438.76   82.59
  -4  -7   0  535.15   73.39
   4   7   0  536.75   82.09
   4   7   0  401.56  115.49
   4   7   0  448.16   47.10
   4   7   0  503.15   96.79
   4   7   0  466.35   44.00
   4   7   0  528.25   62.19
   4   7   0  534.35   75.19
   4   7   0  516.35   82.19
   4   7   0  480.55   44.80
   4   7   0  437.96   44.90
   4   7   0  458.65   45.60
   4   7   0  456.75   80.89
   4   7   0  377.76   72.39
   4   7   0  465.25   77.49
   4   7   0  484.35   48.70
  -5  -7   0  642.74   81.29
  -5  -7   0  788.22   83.49
  -5  -7   0  596.74   55.09
  -5  -7   0  638.94   72.49
  -5  -7   0  723.33   76.79
  -5  -7   0  642.74   88.39
  -5  -7   0  812.12  150.98
  -5  -7   0  603.54   66.49
  -5  -7   0  616.24   54.69
  -5  -7   0  632.94   66.39
  -5  -7   0  572.64   54.29
  -5  -7   0  646.04   93.79
  -5  -7   0  627.24   54.89
  -5  -7   0  654.33   58.09
  -5  -7   0  610.14  110.49
  -5  -7   0  710.83   96.49
   5   7   0  506.35   52.79
   5   7   0  562.64   57.99
   5   7   0  604.84   95.59
   5   7   0  479.25  134.29
   5   7   0  467.55   84.19
   5   7   0  548.35   54.09
   5   7   0  634.24   93.69
   5   7   0  514.65   55.29
   5   7   0  542.25   53.89
   5   7   0  732.13   89.59
   5   7   0  562.24   88.49
   5   7   0  675.33  112.89
   5   7   0  573.14   94.89
  -6  -7   0  145.39   44.80
  -6  -7   0  114.99   15.90
  -6  -7   0  101.39   60.49
  -6  -7   0   76.09   37.50
  -6  -7   0   57.49   14.60
  -6  -7   0  110.19   44.00
  -6  -7   0   61.99   29.90
  -6  -7   0   52.89   23.70
  -6  -7   0   84.39   14.70
  -6  -7   0  150.08  103.59
  -6  -7   0   43.90   21.70
  -6  -7   0   83.49   30.60
  -6  -7   0   93.59   47.50
  -6  -7   0   72.19   13.40
  -6  -7   0   43.30   32.20
  -6  -7   0   69.89   14.50
   6   7   0   56.19   10.70
   6   7   0   53.09   13.90
   6   7   0   32.40   89.29
   6   7   0   61.89   14.70
   6   7   0   62.19   38.80
   6   7   0   97.49   14.60
   6   7   0   39.30   33.50
   6   7   0  101.29   45.10
   6   7   0   40.80   44.70
   6   7   0  120.69   54.89
   6   7   0   54.89   22.60
   6   7   0   94.59   14.60
   6   7   0   79.39   41.00
  -7  -7   0   11.50    8.30
  -7  -7   0    3.20    7.40
  -7  -7   0    7.50   25.70
  -7  -7   0    6.90   32.00
  -7  -7   0  -15.40   34.90
  -7  -7   0    1.30   68.09
  -7  -7   0   -1.10   11.60
  -7  -7   0   18.00   20.20
  -7  -7   0    5.50   30.20
  -7  -7   0    3.70    6.90
  -7  -7   0  -19.20   24.70
  -7  -7   0    8.10   22.50
   7   7   0  -39.90   40.30
   7   7   0   -3.30   97.89
   7   7   0    2.00    7.80
   7   7   0   24.60   23.90
   7   7   0    1.70   37.10
   7   7   0    8.50   35.20
   7   7   0   -3.20    9.50
   7   7   0   -3.60    9.20
   7   7   0    5.00    7.90
  -8  -7   0  -35.70   22.70
  -8  -7   0   10.40    8.50
  -8  -7   0   52.59   51.49
  -8  -7   0    8.30   24.20
  -8  -7   0    2.80   36.20
  -8  -7   0    0.90   31.00
  -8  -7   0    2.50   30.10
  -8  -7   0  -22.90   37.50
  -8  -7   0  -39.80   74.49
  -8  -7   0    1.00   12.90
   8   7   0  -25.80   42.30
   8   7   0  -12.40   45.60
   8   7   0   15.00   11.80
   8   7   0    7.20   12.10
   8   7   0  -41.90   45.10
   8   7   0   -8.10    7.60
  -9  -7   0   -1.10   36.50
  -9  -7   0  -82.69   84.79
  -9  -7   0  -32.30   23.30
  -9  -7   0    1.90   35.00
  -9  -7   0  -19.80   25.50
  -9  -7   0  -10.80   14.10
  -9  -7   0   26.30   10.20
  -9  -7   0  -28.10   40.20
  -9  -7   0   75.19   49.30
   9   7   0   11.50   10.70
   9   7   0   11.50   14.10
   9   7   0  -35.10   56.09
   9   7   0  -44.50   55.59
   9   7   0  -36.70   57.29
   9   7   0   16.10   14.00
 -10  -7   0  -15.80   15.80
 -10  -7   0   37.80   59.49
 -10  -7   0 -131.19   96.59
 -10  -7   0   19.30   49.50
 -10  -7   0  -50.29   42.50
 -10  -7   0   -7.10   38.20
 -10  -7   0  -19.00   28.40
 -10  -7   0    6.00    9.00
  10   7   0    1.90   14.10
  10   7   0  -58.59   75.49
  10   7   0 -117.19   66.59
  10   7   0 -112.99   60.69
  10   7   0   10.00   16.10
  10   7   0    5.30   11.30
   7  -8   0   39.90   26.40
   7  -8   0   71.89   19.60
   7  -8   0 -106.39   86.99
   7  -8   0   42.70   28.70
   7  -8   0  -63.29   80.99
  -7   8   0  149.59   51.29
  -7   8   0   68.79   58.59
  -7   8   0   48.20   15.20
  -7   8   0  143.89   47.90
  -7   8   0   60.59   24.20
  -7   8   0   65.49   13.90
   6  -8   0   97.79   21.10
   6  -8   0   73.19   28.10
   6  -8   0   72.99   74.39
   6  -8   0   90.69   29.50
   6  -8   0   19.40   67.09
  -6   8   0   85.99   15.40
  -6   8   0  170.78   48.60
  -6   8   0   92.89   16.90
  -6   8   0  -20.50   76.49
  -6   8   0  145.69   24.90
  -6   8   0  230.18   78.39
  -6   8   0  147.89   28.40
  -6   8   0  145.29   50.29
   5  -8   0  -10.80   10.30
   5  -8   0    0.80   20.00
   5  -8   0  -10.10   50.59
   5  -8   0  -28.10   46.20
   5  -8   0   -8.10   14.10
  -5   8   0    0.20   34.90
  -5   8   0   27.00   36.90
  -5   8   0 -139.09   60.69
  -5   8   0   42.50   17.60
  -5   8   0    2.70    8.60
  -5   8   0  112.29   65.49
  -5   8   0    1.70    6.40
  -5   8   0   29.90   18.40
  -5   8   0   18.70   30.40
   4  -8   0  130.49   28.00
   4  -8   0  125.69   52.39
   4  -8   0  166.78   22.60
   4  -8   0  110.19   99.59
   4  -8   0  110.19   25.90
   4  -8   0  135.39   53.69
  -4   8   0  138.19   25.90
  -4   8   0  164.08   21.70
  -4   8   0  117.89   40.70
  -4   8   0  140.49   20.30
  -4   8   0  102.69   43.20
  -4   8   0  102.79   70.89
  -4   8   0  291.37   86.69
  -4   8   0  161.58   18.20
  -4   8   0  154.28   48.60
  -4   8   0  120.89   25.70
  -4   8   0  138.69   49.50
   3  -8   0   77.49   67.79
   3  -8   0  102.49   35.40
   3  -8   0   78.49   13.20
   3  -8   0   95.29   16.20
   3  -8   0  101.89   85.89
   3  -8   0   87.49   14.40
   3  -8   0   68.79   39.80
   3  -8   0   92.29   22.80
   3  -8   0   55.49   40.60
   3  -8   0   71.99   21.00
  -3   8   0   93.99   15.00
  -3   8   0  118.79   46.80
  -3   8   0   57.19   39.30
  -3   8   0   89.39   36.50
  -3   8   0   75.39   11.30
  -3   8   0   68.99   13.60
  -3   8   0   80.49   19.60
  -3   8   0  145.09   69.59
  -3   8   0  109.49   42.90
  -3   8   0   19.70   34.40
  -3   8   0   72.69   20.00
  -3   8   0   46.30   28.80
  -3   8   0   74.49   58.39
  -3   8   0   97.69  101.19
   2  -8   0  713.03   81.39
   2  -8   0  742.63  105.39
   2  -8   0  737.33  109.19
   2  -8   0  796.92  110.49
   2  -8   0  708.43   72.29
   2  -8   0  753.82  100.09
   2  -8   0  752.52   62.39
   2  -8   0  656.03  139.09
   2  -8   0  756.62   62.29
   2  -8   0  707.83   71.49
   2  -8   0  727.73   87.69
   2  -8   0  752.42   64.99
   2  -8   0  690.83   63.29
  -2   8   0  695.13   97.79
  -2   8   0  670.93   62.19
  -2   8   0  567.34  110.59
  -2   8   0  562.14   92.19
  -2   8   0  576.54  135.79
  -2   8   0  612.54   98.39
  -2   8   0  681.13   60.19
  -2   8   0  642.34  110.69
  -2   8   0  730.83   98.19
  -2   8   0  700.43   61.99
  -2   8   0  840.92   94.49
  -2   8   0  628.14  122.89
  -2   8   0  628.54   68.09
  -2   8   0  666.53   70.19
  -2   8   0  716.63   80.59
   1  -8   0  330.77   65.69
   1  -8   0  480.35   93.09
   1  -8   0  597.44   76.79
   1  -8   0  535.55   73.99
   1  -8   0  504.05   63.99
   1  -8   0  483.65   46.30
   1  -8   0  448.96   51.09
   1  -8   0  465.95   95.59
   1  -8   0  502.55   54.19
   1  -8   0  555.54  108.49
   1  -8   0  513.45   45.20
   1  -8   0  486.45   43.50
   1  -8   0  495.05   43.90
  -1   8   0  576.94   79.79
  -1   8   0  390.86   88.59
  -1   8   0  413.96   50.19
  -1   8   0  477.45   41.60
  -1   8   0  401.86   64.79
  -1   8   0  509.35  114.59
  -1   8   0  519.15   97.89
  -1   8   0  474.45   43.60
  -1   8   0  760.32  136.09
  -1   8   0  425.46   43.50
  -1   8   0  550.84   64.09
  -1   8   0  457.45   96.49
  -1   8   0  407.76   72.29
  -1   8   0  415.66   52.49
  -1   8   0  510.45   81.29
   0  -8   0  227.68   69.09
   0  -8   0  247.48   61.89
   0  -8   0  127.39   26.30
   0  -8   0  178.28   19.20
   0  -8   0   97.09   38.10
   0  -8   0  186.98   39.10
   0  -8   0  158.88   25.50
   0  -8   0  240.78   50.79
   0  -8   0  124.69   42.60
   0  -8   0  216.98   71.69
   0  -8   0  122.49   18.70
   0  -8   0  157.28   18.40
   0  -8   0  179.28   18.10
   0   8   0  227.18   44.50
   0   8   0  170.68   53.29
   0   8   0  168.18   64.59
   0   8   0   91.39   35.50
   0   8   0  132.79   69.79
   0   8   0  202.18   40.10
   0   8   0  161.88   32.00
   0   8   0  158.58   43.50
   0   8   0  163.08   18.60
   0   8   0  126.29   40.80
   0   8   0  159.68   18.30
   0   8   0   85.19   34.30
   0   8   0  237.78   97.69
   0   8   0  125.99   86.99
   0   8   0  122.19   43.30
   0   8   0  164.28   16.30
  -1  -8   0  271.27   71.59
  -1  -8   0  214.48   49.20
  -1  -8   0  304.97   71.49
  -1  -8   0  237.68   24.60
  -1  -8   0  269.87   27.00
  -1  -8   0  152.98   43.70
  -1  -8   0  287.37   66.49
  -1  -8   0  292.27   44.50
  -1  -8   0  238.98   34.40
  -1  -8   0  227.18   26.60
  -1  -8   0  242.18   34.60
  -1  -8   0  257.17   24.20
  -1  -8   0  362.36   54.99
  -1  -8   0  242.38   26.10
   1   8   0  229.28   40.60
   1   8   0  334.17   90.19
   1   8   0  262.47   71.59
   1   8   0  232.48   88.39
   1   8   0  168.48   57.59
   1   8   0  213.58   28.30
   1   8   0  173.08   43.50
   1   8   0  233.98   24.00
   1   8   0  244.68   60.89
   1   8   0  211.28   50.79
   1   8   0  246.48   24.80
   1   8   0  247.28   22.60
   1   8   0  163.38   43.90
   1   8   0  191.88   50.39
   1   8   0  225.18   23.20
   1   8   0  206.18   42.60
   1   8   0  304.97   58.29
  -2  -8   0   99.39   15.30
  -2  -8   0   74.09   36.20
  -2  -8   0  145.39   34.10
  -2  -8   0  116.39   15.40
  -2  -8   0   98.59   24.90
  -2  -8   0  105.79   16.20
  -2  -8   0  111.69   22.60
  -2  -8   0  118.89   15.40
  -2  -8   0   95.59   60.19
  -2  -8   0  132.09   49.80
  -2  -8   0  127.89   17.50
  -2  -8   0   36.10   37.40
   2   8   0   45.90   57.09
   2   8   0   86.49   69.89
   2   8   0  121.39   34.50
   2   8   0  103.19   13.80
   2   8   0  101.99   14.20
   2   8   0  122.59   13.10
   2   8   0  111.09   52.79
   2   8   0   91.89   14.80
   2   8   0   70.69   32.60
   2   8   0   80.69   16.10
   2   8   0  121.19   29.20
   2   8   0   95.79   35.20
   2   8   0   70.09   36.30
   2   8   0   82.59   41.20
   2   8   0  160.98   95.09
   2   8   0  131.29   40.60
   2   8   0  142.09   58.29
  -3  -8   0   -6.60    6.20
  -3  -8   0   24.50   24.30
  -3  -8   0    6.00    6.90
  -3  -8   0  -19.80   26.50
  -3  -8   0    0.50    8.10
  -3  -8   0   -6.90   42.60
  -3  -8   0   20.30   49.90
  -3  -8   0   -3.60   14.20
  -3  -8   0   -6.00   13.00
  -3  -8   0   45.90   43.00
  -3  -8   0   26.20   78.99
  -3  -8   0  -15.50   29.90
  -3  -8   0    2.00    8.90
   3   8   0   -5.10    5.10
   3   8   0    2.40   19.90
   3   8   0   -5.50    8.50
   3   8   0  -35.10   59.19
   3   8   0   -7.20   40.60
   3   8   0   -4.10    2.70
   3   8   0   -7.60   25.10
   3   8   0   -0.70    8.30
   3   8   0    8.60   27.40
   3   8   0  -48.00   88.19
   3   8   0    0.60    4.60
   3   8   0  -22.00   36.50
   3   8   0   -3.40   25.80
   3   8   0    6.60   31.80
   3   8   0    6.70   28.10
   3   8   0   -4.30    5.50
   3   8   0   31.70   52.09
   3   8   0    3.90    5.30
   3   8   0   21.00   28.10
  -4  -8   0   19.00   26.90
  -4  -8   0   -5.80   31.80
  -4  -8   0    5.30    7.90
  -4  -8   0   49.30   86.49
  -4  -8   0   56.59   36.70
  -4  -8   0    4.90   48.30
  -4  -8   0    2.80    5.30
  -4  -8   0   14.60   30.10
  -4  -8   0   -0.70   18.70
  -4  -8   0   -4.90   42.40
  -4  -8   0   34.00   28.00
  -4  -8   0    2.90    8.90
  -4  -8   0   27.40   50.19
  -4  -8   0   17.30    8.40
  -4  -8   0   18.80   17.00
   4   8   0   44.10   42.20
   4   8   0  -24.40   54.99
   4   8   0   -1.70   27.80
   4   8   0    2.50   30.20
   4   8   0    9.00    6.30
   4   8   0   41.60   29.90
   4   8   0    2.70    9.10
   4   8   0   10.10    5.80
   4   8   0  -10.10   54.99
   4   8   0   10.20    4.80
   4   8   0   14.70    5.80
   4   8   0   21.20   28.60
   4   8   0  -10.50   70.19
   4   8   0    5.30    9.50
   4   8   0   41.40   47.80
  -5  -8   0  281.37   54.09
  -5  -8   0  368.36   37.40
  -5  -8   0  378.96   37.60
  -5  -8   0  389.06   36.60
  -5  -8   0  397.16   58.19
  -5  -8   0  358.26   81.69
  -5  -8   0  242.68   56.09
  -5  -8   0  395.46   56.39
  -5  -8   0  439.36   40.50
  -5  -8   0  552.24   91.19
  -5  -8   0  542.15   72.79
  -5  -8   0  539.45   75.29
  -5  -8   0  330.07   46.70
  -5  -8   0  368.86   52.29
  -5  -8   0  451.35  124.89
   5   8   0  347.77   34.80
   5   8   0  486.65   73.79
   5   8   0  361.86   40.80
   5   8   0  412.66   77.89
   5   8   0  240.78  112.19
   5   8   0  438.16   82.79
   5   8   0  458.15   89.19
   5   8   0  247.18   59.69
   5   8   0  267.37   67.79
   5   8   0  346.27   38.80
   5   8   0  248.28   68.89
   5   8   0  391.66   36.40
   5   8   0  413.86   75.49
   5   8   0  386.56   36.90
  -6  -8   0    7.20   33.20
  -6  -8   0   22.30   39.60
  -6  -8   0  -16.20   22.60
  -6  -8   0   -1.30   59.29
  -6  -8   0    0.90   27.20
  -6  -8   0  -10.10   19.20
  -6  -8   0   31.30   40.90
  -6  -8   0    9.50    8.70
  -6  -8   0    4.20    7.60
  -6  -8   0   -9.00    8.80
  -6  -8   0    9.80   32.00
  -6  -8   0    3.70    9.90
  -6  -8   0    3.90    6.90
  -6  -8   0  -12.70   20.10
   6   8   0  -29.90   28.40
   6   8   0   -5.10   32.10
   6   8   0   17.90   28.20
   6   8   0   -3.60    3.90
   6   8   0   20.50   41.60
   6   8   0   12.40   10.00
   6   8   0  -66.49   45.60
   6   8   0  -16.00   92.49
   6   8   0   -0.10    5.50
   6   8   0    0.70    6.70
   6   8   0    4.10    9.40
  -7  -8   0  -30.60   71.59
  -7  -8   0   40.30   24.70
  -7  -8   0   37.00   37.40
  -7  -8   0   36.70   13.40
  -7  -8   0   36.50   15.00
  -7  -8   0  113.89   53.29
  -7  -8   0   30.40   11.20
  -7  -8   0   49.99   41.50
  -7  -8   0   61.39   13.40
  -7  -8   0   39.40   33.60
  -7  -8   0   10.10   31.60
  -7  -8   0   21.60   25.10
   7   8   0   34.60   11.60
   7   8   0   23.80   49.60
   7   8   0   28.40   13.30
   7   8   0   23.40   12.90
   7   8   0   51.09   80.89
   7   8   0    7.90   40.50
   7   8   0   85.29   41.10
   7   8   0   23.80   43.80
  -8  -8   0   75.09   56.29
  -8  -8   0  -14.10   25.20
  -8  -8   0   10.40   33.50
  -8  -8   0  -15.30   11.30
  -8  -8   0    3.90    6.20
  -8  -8   0  -12.90   35.20
  -8  -8   0  -12.30   39.70
  -8  -8   0  -29.40   22.70
  -8  -8   0  -68.99   82.49
  -8  -8   0   32.50   44.20
   8   8   0  -23.40   49.50
   8   8   0  -10.50   48.80
   8   8   0  -28.50   43.40
   8   8   0  -15.80   10.60
   8   8   0   18.70   12.60
   8   8   0   -0.10    6.20
  -9  -8   0   35.00   30.50
  -9  -8   0   29.00   39.70
  -9  -8   0   -7.70   27.30
  -9  -8   0   25.60   45.90
  -9  -8   0   87.39   58.99
  -9  -8   0    3.70   46.10
  -9  -8   0   32.50   18.00
  -9  -8   0   73.79   15.20
  -9  -8   0 -125.39   96.99
   9   8   0   40.10   17.30
   9   8   0   52.99   13.10
   9   8   0  -11.00   61.49
   9   8   0   62.69   18.80
   9   8   0   -7.80   63.39
   9   8   0  -13.30   65.09
 -10  -8   0   73.89   35.90
 -10  -8   0 -162.28  106.59
 -10  -8   0   35.40   20.50
 -10  -8   0   20.20   32.10
 -10  -8   0   83.49   49.70
 -10  -8   0   79.59   54.99
 -10  -8   0   83.79   70.39
  10   8   0  -13.10   68.79
  10   8   0  -39.90   77.89
  10   8   0   77.39   22.10
  10   8   0   12.40   83.59
  10   8   0   79.29   21.20
  10   8   0   88.49   17.40
   7  -9   0  426.26   64.19
   7  -9   0  328.47  127.99
   7  -9   0  306.57  115.79
   7  -9   0  506.65   70.59
   7  -9   0  454.15   49.70
  -7   9   0  495.75   49.30
  -7   9   0  605.24   63.39
  -7   9   0  446.76  115.99
   6  -9   0   36.20   84.09
   6  -9   0   73.59   29.10
   6  -9   0   63.19   30.30
   6  -9   0   84.99   21.30
   6  -9   0  -87.99   81.09
  -6   9   0   72.69   14.60
  -6   9   0  191.68   51.39
  -6   9   0   49.99   75.19
  -6   9   0  124.39   46.70
  -6   9   0  116.59   26.60
  -6   9   0  103.29   18.60
   5  -9   0   -1.00   23.70
   5  -9   0    8.80   13.60
   5  -9   0   -6.40   19.10
   5  -9   0  -49.70   55.19
   5  -9   0  -63.39   62.39
  -5   9   0   44.30   36.40
  -5   9   0   49.10   38.10
  -5   9   0   10.30   39.50
  -5   9   0   16.80   10.20
  -5   9   0   11.30    8.20
  -5   9   0   62.59   20.70
   4  -9   0   95.29   27.50
   4  -9   0  118.79   20.00
   4  -9   0  112.69   60.09
   4  -9   0  108.29   30.50
   4  -9   0  153.78   61.89
  -4   9   0  323.27   93.29
  -4   9   0  143.99   59.59
  -4   9   0   96.39   43.80
  -4   9   0   98.39   24.90
  -4   9   0  132.79   20.90
  -4   9   0  145.59   51.09
  -4   9   0  147.69   26.20
  -4   9   0  142.09   17.60
  -4   9   0  121.79   19.60
   3  -9   0  102.69   49.90
   3  -9   0   63.79   15.70
   3  -9   0   31.50   19.10
   3  -9   0   28.10   20.80
   3  -9   0   78.89   74.09
   3  -9   0   64.09   46.50
   3  -9   0   56.69   13.10
  -3   9   0   62.29   14.20
  -3   9   0   52.79   42.90
  -3   9   0   62.19   11.20
  -3   9   0  166.78   79.39
  -3   9   0   39.00   31.70
  -3   9   0   50.29   19.60
  -3   9   0   88.89   21.00
  -3   9   0   99.89   49.80
  -3   9   0   54.49   13.00
  -3   9   0   46.70   39.20
   2  -9   0  218.08   24.90
   2  -9   0  182.08   52.79
   2  -9   0  231.08   23.70
   2  -9   0  191.78   33.10
   2  -9   0  179.88   34.00
   2  -9   0  167.58   64.19
   2  -9   0  169.58   51.09
   2  -9   0  234.28   25.70
   2  -9   0  259.27   47.40
   2  -9   0  246.68   28.70
   2  -9   0  216.08   94.99
  -2   9   0  213.38   22.10
  -2   9   0  166.48   46.80
  -2   9   0  289.87   90.49
  -2   9   0  256.77   37.10
  -2   9   0  245.28  181.68
  -2   9   0  426.56  115.49
  -2   9   0  225.98   24.10
  -2   9   0  190.88   30.10
  -2   9   0  187.98   23.10
  -2   9   0  221.88   53.19
  -2   9   0  253.87   47.50
  -2   9   0  199.38   54.69
  -2   9   0  202.98   71.09
   1  -9   0  568.34  104.39
   1  -9   0  596.14   67.79
   1  -9   0  660.13   57.49
   1  -9   0  566.34   74.39
   1  -9   0  640.74   57.69
   1  -9   0  632.74   94.79
   1  -9   0  648.74   60.49
   1  -9   0  716.93  134.29
   1  -9   0  651.23   58.49
   1  -9   0  703.63  108.99
   1  -9   0  581.44  101.59
   1  -9   0  610.74   68.49
   1  -9   0  648.84   85.69
  -1   9   0  590.14  124.79
  -1   9   0  547.65   92.59
  -1   9   0  665.63   58.49
  -1   9   0  642.84   95.09
  -1   9   0  691.03  142.09
  -1   9   0  613.44  111.59
  -1   9   0  618.24   90.59
  -1   9   0  656.03   76.29
  -1   9   0  630.74   57.29
  -1   9   0  975.00  154.28
  -1   9   0  658.23   55.79
  -1   9   0  567.04  107.89
  -1   9   0  693.83   88.59
   0  -9   0  233.08   21.80
   0  -9   0  244.68   75.19
   0  -9   0  207.18   44.90
   0  -9   0  240.68   86.49
   0  -9   0  209.48   22.60
   0  -9   0  220.48   25.50
   0  -9   0  222.38   65.49
   0  -9   0  167.78   49.00
   0  -9   0  178.18   31.90
   0  -9   0  203.38   22.20
   0  -9   0  203.48   30.90
   0  -9   0  113.19   44.00
   0   9   0  207.78   22.40
   0   9   0  243.78   78.49
   0   9   0  133.39   46.80
   0   9   0  287.17  106.49
   0   9   0  209.08   20.00
   0   9   0  101.39   73.49
   0   9   0  111.99   74.19
   0   9   0  158.28   45.80
   0   9   0  167.48   59.69
   0   9   0  199.08   53.89
   0   9   0  204.28   21.80
   0   9   0  122.19   41.50
   0   9   0  178.88   43.60
   0   9   0  116.39   39.20
  -1  -9   0   61.19   41.00
  -1  -9   0   66.99   22.70
  -1  -9   0   65.09   71.19
  -1  -9   0   79.59   20.40
  -1  -9   0   32.30   34.40
  -1  -9   0   61.99   42.30
  -1  -9   0   51.49   11.90
  -1  -9   0   77.59   12.40
  -1  -9   0   30.40   39.10
  -1  -9   0   62.39   35.40
  -1  -9   0   65.99   12.80
  -1  -9   0   46.20   12.20
  -1  -9   0   88.09   47.80
  -1  -9   0   72.69   11.60
   1   9   0   52.79   10.20
   1   9   0   75.79   36.90
   1   9   0  104.29   99.49
   1   9   0   36.90   30.30
   1   9   0   56.49   34.10
   1   9   0  -14.00   61.59
   1   9   0   60.79   40.90
   1   9   0   56.09   11.80
   1   9   0   58.09   14.70
   1   9   0  109.89   65.49
   1   9   0   35.20   50.69
   1   9   0   80.09   79.29
   1   9   0   58.29   10.90
   1   9   0   29.60   34.90
   1   9   0   36.70   34.00
   1   9   0   54.69    9.30
  -2  -9   0   82.99   64.19
  -2  -9   0   81.19   12.80
  -2  -9   0   75.69   12.80
  -2  -9   0   29.70   36.50
  -2  -9   0   70.79   35.20
  -2  -9   0   68.89   20.50
  -2  -9   0   65.09   45.00
  -2  -9   0   54.69   22.70
  -2  -9   0   23.10   34.70
  -2  -9   0   72.09   13.40
  -2  -9   0   62.59   14.70
  -2  -9   0  102.59   50.29
  -2  -9   0   62.99   12.80
   2   9   0   62.49    9.90
   2   9   0   66.09   12.70
   2   9   0  155.28  103.19
   2   9   0   90.99   37.80
   2   9   0   43.20   36.40
   2   9   0   60.29   41.60
   2   9   0   33.30   30.30
   2   9   0   39.40   34.40
   2   9   0   50.79   54.89
   2   9   0   88.89   57.69
   2   9   0   10.50   75.69
   2   9   0  114.59   66.79
   2   9   0   65.69   11.20
   2   9   0   50.69   14.20
   2   9   0   59.89   10.80
   2   9   0   59.89   35.20
  -3  -9   0  140.39   30.40
  -3  -9   0  103.59   24.60
  -3  -9   0  153.88   19.00
  -3  -9   0  157.68   20.60
  -3  -9   0  125.99   18.10
  -3  -9   0  178.98   57.39
  -3  -9   0  171.98   55.09
  -3  -9   0   50.59   39.60
  -3  -9   0  161.18   39.60
  -3  -9   0  120.19   18.60
   3   9   0  151.38   73.99
   3   9   0   76.19   59.49
   3   9   0  134.79   18.10
   3   9   0   88.39   38.30
   3   9   0  128.99   14.80
   3   9   0  118.89   40.90
   3   9   0  106.79   38.40
   3   9   0  108.89   48.90
   3   9   0  168.28   43.20
   3   9   0  137.59   50.79
   3   9   0  127.09   16.20
   3   9   0  136.89   83.69
   3   9   0  198.58   78.79
   3   9   0  116.49   19.20
   3   9   0   99.09   15.70
   3   9   0    4.00   58.99
   3   9   0   88.49   18.20
  -4  -9   0   72.09   14.10
  -4  -9   0   78.49   14.30
  -4  -9   0   82.09   15.50
  -4  -9   0   67.69   35.60
  -4  -9   0  157.78   77.79
  -4  -9   0  167.78   61.39
  -4  -9   0   60.19   31.30
  -4  -9   0   32.90   34.60
  -4  -9   0  102.39   55.09
  -4  -9   0   93.89   46.60
  -4  -9   0   70.89   22.20
  -4  -9   0   33.20   23.70
  -4  -9   0   38.50   54.49
  -4  -9   0   87.49   15.10
   4   9   0   74.29   11.30
   4   9   0   62.09   34.30
   4   9   0   68.89   15.30
   4   9   0   92.29   14.00
   4   9   0   54.59   70.19
   4   9   0   73.09   50.59
   4   9   0   66.19   11.80
   4   9   0   77.59   90.89
   4   9   0   62.99   45.60
   4   9   0   75.19   37.70
   4   9   0   63.49   15.30
   4   9   0  107.99   58.79
   4   9   0  141.29   69.89
   4   9   0   70.99   44.40
   4   9   0   66.49   11.70
   4   9   0   86.69   37.80
  -5  -9   0  335.87   32.70
  -5  -9   0  228.68   42.00
  -5  -9   0  418.26   67.59
  -5  -9   0  418.76   82.29
  -5  -9   0  233.98   40.10
  -5  -9   0  342.97   33.70
  -5  -9   0  345.47   35.90
  -5  -9   0  217.78   54.59
  -5  -9   0  282.27   83.19
  -5  -9   0  363.76   54.89
  -5  -9   0  210.78   49.50
  -5  -9   0  329.97   33.70
   5   9   0  322.87   36.40
   5   9   0  282.07   31.40
   5   9   0  340.97   35.50
   5   9   0  187.68   53.69
   5   9   0  399.56   82.19
   5   9   0  148.19  107.69
   5   9   0  292.27   29.90
   5   9   0  297.27   68.79
   5   9   0  290.47   73.09
   5   9   0  316.87   29.10
   5   9   0  422.46   99.39
   5   9   0  289.37   31.10
  -6  -9   0   12.10   35.60
  -6  -9   0   16.40   30.90
  -6  -9   0   12.30   32.40
  -6  -9   0   13.10   36.10
  -6  -9   0  -55.69   68.09
  -6  -9   0   14.40   11.90
  -6  -9   0   14.10   22.60
  -6  -9   0   17.90    9.00
  -6  -9   0   38.90   25.90
  -6  -9   0   21.70   12.40
  -6  -9   0  100.69   54.29
  -6  -9   0   21.00    8.90
   6   9   0   20.90    8.50
   6   9   0   18.70    9.40
   6   9   0    9.20   10.70
   6   9   0    3.60   38.70
   6   9   0   39.20   37.20
   6   9   0  -22.40   42.40
   6   9   0    0.50   75.89
   6   9   0    7.00   33.80
   6   9   0    1.40    9.40
  -7  -9   0  303.27   30.50
  -7  -9   0  266.07   56.09
  -7  -9   0  275.57   45.60
  -7  -9   0  305.17   37.40
  -7  -9   0  287.67   30.70
  -7  -9   0  424.16   89.09
  -7  -9   0  223.08   42.20
  -7  -9   0  149.09   51.59
  -7  -9   0  241.88   60.39
  -7  -9   0  257.37  104.89
  -7  -9   0  237.48   55.19
   7   9   0  275.27   28.90
   7   9   0  197.18   67.19
   7   9   0  184.38   69.29
   7   9   0  245.48   33.10
   7   9   0  293.87   36.30
   7   9   0  190.98   60.79
  -8  -9   0   64.69   19.60
  -8  -9   0  143.09   57.79
  -8  -9   0   85.99   46.10
  -8  -9   0   40.00   32.80
  -8  -9   0   62.49   42.50
  -8  -9   0   49.10  100.09
  -8  -9   0   82.89   16.50
  -8  -9   0   49.70   30.00
  -8  -9   0   70.89   42.00
   8   9   0   18.20   55.49
   8   9   0   80.19   16.60
   8   9   0   85.89   20.30
   8   9   0   10.80   59.69
   8   9   0   26.40   60.59
   8   9   0   99.99   20.60
  -9  -9   0 -138.19  104.79
  -9  -9   0   75.39   45.90
  -9  -9   0   41.10   51.49
  -9  -9   0   29.60   33.40
  -9  -9   0   55.39   20.70
  -9  -9   0  101.49   17.90
  -9  -9   0   18.40   31.00
  -9  -9   0  110.09   71.09
   9   9   0  -38.20   63.49
   9   9   0   84.79   18.00
   9   9   0  -10.50   70.99
   9   9   0   83.49   21.70
   9   9   0   68.09   19.40
   9   9   0   39.30   71.49
 -10  -9   0   22.20   34.40
 -10  -9   0   -1.50   36.80
 -10  -9   0   81.89   73.09
 -10  -9   0   -8.80   58.59
  10   9   0  118.89   21.50
  10   9   0   51.09   85.99
  10   9   0  -56.79   83.29
  10   9   0  -45.00   72.29
  10   9   0  121.39   24.60
  -6  10   0   75.29   51.89
  -6  10   0  149.59   47.30
  -6  10   0   17.00   72.79
  -5  10   0   30.50   19.00
  -5  10   0   94.19   44.40
  -5  10   0  106.19   46.10
  -5  10   0    6.50   47.10
   4 -10   0   61.29   63.99
   4 -10   0  123.19   21.10
   4 -10   0   59.99   70.99
   4 -10   0   89.59   18.70
   4 -10   0  119.89   33.30
   4 -10   0  113.69   30.60
  -4  10   0  101.89   62.69
  -4  10   0  132.99   20.50
  -4  10   0  150.98   49.50
  -4  10   0  105.69   49.10
  -4  10   0  108.69   16.20
  -4  10   0  166.98   28.50
   3 -10   0  -11.00   20.90
   3 -10   0    7.90    9.20
   3 -10   0  -28.40   45.50
   3 -10   0  -15.70   50.79
   3 -10   0    2.90   12.10
   3 -10   0   -0.70   18.70
  -3  10   0  123.09   77.09
  -3  10   0   46.60   19.20
  -3  10   0   40.00   36.50
  -3  10   0    7.40    7.20
  -3  10   0  167.58  101.69
  -3  10   0   11.60   38.60
  -3  10   0   -3.20   28.20
  -3  10   0    9.80    9.20
   2 -10   0   84.69   28.70
   2 -10   0  116.79   19.90
   2 -10   0  108.19   54.79
   2 -10   0   94.99   52.19
   2 -10   0  145.09   21.10
   2 -10   0  130.99   29.30
  -2  10   0  123.19   18.90
  -2  10   0  127.29   52.19
  -2  10   0   82.79   41.80
  -2  10   0  193.38   60.49
  -2  10   0  123.69   16.30
  -2  10   0  132.99   20.30
  -2  10   0  225.58  105.99
  -2  10   0  141.59   25.80
  -2  10   0  203.28   89.69
   1 -10   0  -14.30   30.80
   1 -10   0    6.00   10.60
   1 -10   0  -15.90   39.90
   1 -10   0   64.79   59.19
   1 -10   0   17.00   20.80
   1 -10   0    0.50   16.30
   1 -10   0    4.40    8.80
   1 -10   0   -9.20   39.40
   1 -10   0    5.40    7.30
  -1  10   0  -14.30   34.00
  -1  10   0  -25.80   27.60
  -1  10   0   25.40   31.60
  -1  10   0    1.10   25.70
  -1  10   0   17.60    9.20
  -1  10   0   12.20   64.99
  -1  10   0    8.60    8.20
  -1  10   0    8.10    6.50
  -1  10   0   38.60   71.59
  -1  10   0    3.90   36.60
   0 -10   0  967.00  101.89
   0 -10   0 1076.59   91.79
   0 -10   0 1112.39   90.99
   0 -10   0  972.20  136.09
   0 -10   0 1191.68   94.09
   0 -10   0 1025.10  141.69
   0 -10   0 1212.18   97.19
   0 -10   0 1097.09  107.09
   0 -10   0 1093.89  101.29
   0 -10   0  914.91   91.79
   0 -10   0 1128.09  151.68
   0  10   0 1024.20   90.49
   0  10   0 1334.77  181.48
   0  10   0 1319.17  161.38
   0  10   0  917.21  120.39
   0  10   0  933.91   93.59
   0  10   0 1031.70   88.39
   0  10   0  796.62  123.59
   0  10   0 1133.99  109.49
   0  10   0  913.11  159.18
   0  10   0 1060.89  128.89
   0  10   0 1046.10   91.29
   0  10   0 1013.00  144.39
  -1 -10   0  539.55   53.69
  -1 -10   0  561.84   62.39
  -1 -10   0  560.14   53.19
  -1 -10   0  533.95   65.09
  -1 -10   0  538.15   70.39
  -1 -10   0  752.62  114.09
  -1 -10   0  569.34   51.89
  -1 -10   0  560.04   51.29
  -1 -10   0  560.24   96.69
  -1 -10   0  533.55  103.19
  -1 -10   0  634.64   54.49
   1  10   0  682.53  127.99
   1  10   0  490.45   49.90
   1  10   0  662.93   89.19
   1  10   0  518.35  123.39
   1  10   0  617.24  121.19
   1  10   0  508.55   48.70
   1  10   0  563.24   94.49
   1  10   0  574.74   51.19
   1  10   0  465.05   83.89
   1  10   0  542.35   54.79
   1  10   0  601.94   95.19
   1  10   0  505.95   50.99
   1  10   0  523.35   71.89
   1  10   0  589.74  138.39
  -2 -10   0  169.48   21.60
  -2 -10   0  177.18   19.30
  -2 -10   0  150.98   32.20
  -2 -10   0  116.09   42.80
  -2 -10   0  266.67   79.49
  -2 -10   0  184.98   23.50
  -2 -10   0  102.39   44.50
  -2 -10   0  140.39   21.90
  -2 -10   0  131.89   28.40
  -2 -10   0  143.09   40.60
  -2 -10   0  132.39   20.20
   2  10   0  247.68   93.79
   2  10   0   84.39   38.10
   2  10   0   96.29   35.60
   2  10   0  242.98  105.09
   2  10   0  141.29   19.20
   2  10   0  138.89   54.39
   2  10   0  199.58   55.19
   2  10   0  142.09   41.00
   2  10   0  122.29   21.10
   2  10   0  163.58   21.30
   2  10   0  138.79   16.80
   2  10   0  213.08   92.19
   2  10   0  176.68   61.89
   2  10   0  160.88   17.90
  -3 -10   0   26.60   31.30
  -3 -10   0  149.19   62.09
  -3 -10   0   45.30   20.90
  -3 -10   0   48.40   13.90
  -3 -10   0   37.90   37.00
  -3 -10   0   38.10   22.80
  -3 -10   0   48.30   12.20
  -3 -10   0   38.30   11.80
  -3 -10   0  135.09   49.70
  -3 -10   0   53.29   13.10
   3  10   0   16.70   40.70
   3  10   0   48.80   11.90
   3  10   0   32.00   76.09
   3  10   0   35.00    8.60
   3  10   0   43.50    9.10
   3  10   0  102.39   92.69
   3  10   0   37.70   10.20
   3  10   0   40.10   14.00
   3  10   0   28.00   30.50
   3  10   0   15.80   31.40
   3  10   0   43.40   36.20
   3  10   0  -18.70   51.49
   3  10   0   28.60   38.40
   3  10   0   45.70   13.30
  -4 -10   0   47.10   14.50
  -4 -10   0   49.00   13.60
  -4 -10   0   32.00   32.80
  -4 -10   0  113.19   53.09
  -4 -10   0   48.30   26.20
  -4 -10   0   34.10   36.90
  -4 -10   0   50.89   23.60
  -4 -10   0   55.29   13.10
   4  10   0   54.49   12.00
   4  10   0   88.69   93.69
   4  10   0   -6.40   93.49
   4  10   0   43.80   34.10
   4  10   0   44.40   37.50
   4  10   0   47.20   14.10
   4  10   0   39.90   13.60
   4  10   0   59.39   10.30
   4  10   0   58.09   13.00
   4  10   0   89.99   50.49
   4  10   0    8.20   44.30
  -5 -10   0   -6.20   28.80
  -5 -10   0   96.99   55.19
  -5 -10   0   23.40   34.60
  -5 -10   0   -7.10   23.60
  -5 -10   0   24.70   12.70
  -5 -10   0  -18.00   20.50
  -5 -10   0   -2.40    9.60
  -5 -10   0    4.90   37.70
  -5 -10   0    2.40    9.70
   5  10   0   -0.60    7.10
   5  10   0   -1.20  102.69
   5  10   0   19.50   38.90
   5  10   0   12.10   37.20
   5  10   0   10.20   10.20
   5  10   0   -8.30   33.00
   5  10   0    8.30    8.10
   5  10   0   -1.30   10.10
   5  10   0   11.20   46.00
   5  10   0    9.60    7.00
   5  10   0  -65.59   95.99
  -6 -10   0   -7.90   23.00
  -6 -10   0  -65.39   83.49
  -6 -10   0   -8.30   36.20
  -6 -10   0  -20.10   32.70
  -6 -10   0   41.00   45.30
  -6 -10   0    2.50   36.50
  -6 -10   0   43.40   27.60
  -6 -10   0   29.10   10.80
  -6 -10   0   32.40   11.60
  -6 -10   0   18.40   13.80
   6  10   0   31.70    9.70
   6  10   0 -112.99  104.69
   6  10   0    4.40   44.60
   6  10   0   25.70   40.00
   6  10   0   35.00   14.30
   6  10   0   21.20   12.60
   6  10   0    5.70   47.70
   6  10   0   52.39   39.00
   6  10   0  -17.10  101.69
   6  10   0   16.90    8.40
  -7 -10   0  112.29   48.10
  -7 -10   0  203.68   25.70
  -7 -10   0  152.58   25.10
  -7 -10   0  184.18   41.60
  -7 -10   0  170.48   49.80
  -7 -10   0  211.18   27.40
  -7 -10   0   -7.50  102.09
  -7 -10   0  112.69   46.60
  -7 -10   0  146.99   58.69
  -7 -10   0  123.59   35.50
   7  10   0   73.79   59.09
   7  10   0  122.19   63.49
   7  10   0  151.68   25.40
   7  10   0  142.39   24.70
   7  10   0  165.58   19.90
   7  10   0  199.48   24.70
   7  10   0  116.59   56.59
  -8 -10   0  168.18   64.09
  -8 -10   0  238.38   48.00
  -8 -10   0   91.59  119.79
  -8 -10   0  325.77   34.00
  -8 -10   0  343.47   82.29
  -8 -10   0  192.98   60.09
  -8 -10   0  335.97   33.30
  -8 -10   0  345.07   43.50
  -8 -10   0  248.58   49.40
   8  10   0  273.37   83.19
   8  10   0  270.87   31.70
   8  10   0  165.68   81.59
   8  10   0  309.87   39.50
   8  10   0  331.67   41.20
  -9 -10   0  -49.50   29.50
  -9 -10   0   59.09   75.19
  -9 -10   0   -7.30   17.80
  -9 -10   0  -25.20   55.39
  -9 -10   0  -45.90   30.20
  -9 -10   0   -4.30   49.80
   9  10   0    9.80    9.30
   9  10   0   40.80   17.40
   9  10   0   -6.50   70.69
   9  10   0   47.60   17.50
   9  10   0  -73.99   71.29
   9  10   0  -84.09   62.19
   5 -11   0   11.60   31.50
   5 -11   0  -89.09   76.09
  -5  11   0   35.10   71.89
  -5  11   0  134.09   48.10
  -5  11   0   50.19   42.40
   4 -11   0   -4.30   23.00
   4 -11   0  -38.80   76.49
   4 -11   0   -2.40   27.80
   4 -11   0   23.10   12.20
  -4  11   0   88.29   45.30
  -4  11   0   56.89   51.69
  -4  11   0   43.00   42.00
   3 -11   0  134.99   25.10
   3 -11   0  155.18   34.70
   3 -11   0  100.59   68.49
   3 -11   0  162.78   38.90
   3 -11   0   82.29   72.59
   3 -11   0  130.89   22.20
  -3  11   0  382.66  146.09
  -3  11   0  165.08   58.59
  -3  11   0  186.38   57.19
  -3  11   0  141.29   19.10
  -3  11   0  198.38   31.10
  -3  11   0  193.28   73.89
  -3  11   0  153.98   22.60
   2 -11   0  127.39   34.60
   2 -11   0  135.49   21.00
   2 -11   0  107.79   61.79
   2 -11   0  133.69   30.90
   2 -11   0  101.39   61.29
   2 -11   0  141.09   23.40
  -2  11   0  304.47  100.99
  -2  11   0  207.38   68.89
  -2  11   0  320.07  119.69
  -2  11   0  122.09   16.50
  -2  11   0  124.39   19.90
  -2  11   0  111.99   53.09
  -2  11   0   65.99   41.40
  -2  11   0  115.69   47.70
   1 -11   0  158.88   35.30
   1 -11   0  158.98   22.80
   1 -11   0  166.28   22.80
   1 -11   0  122.49   60.29
   1 -11   0  107.29   57.59
   1 -11   0  120.39   30.40
  -1  11   0  265.27  104.09
  -1  11   0  219.78  116.09
  -1  11   0   86.59   45.50
  -1  11   0  123.49   19.10
  -1  11   0  122.69   54.39
  -1  11   0  235.28   58.69
  -1  11   0  160.28   18.10
  -1  11   0  103.19   45.20
  -1  11   0  156.88   22.40
   0 -11   0    1.90   43.50
   0 -11   0   37.00   12.20
   0 -11   0   22.30   20.90
   0 -11   0   32.80   24.30
   0 -11   0    4.50   45.30
   0 -11   0   30.40   11.80
   0 -11   0   28.50   11.20
   0  11   0  -15.10   36.00
   0  11   0   58.59  100.49
   0  11   0   27.10   10.20
   0  11   0   42.40   12.20
   0  11   0   25.30   44.50
   0  11   0   23.60   84.99
   0  11   0   21.30   14.10
   0  11   0   38.20    8.80
   0  11   0   15.20   31.20
  -1 -11   0  336.47   49.99
  -1 -11   0  353.06   36.80
  -1 -11   0  335.47   70.69
  -1 -11   0  365.66   39.30
  -1 -11   0  260.47   68.19
  -1 -11   0  425.46   96.89
  -1 -11   0  332.17   38.20
  -1 -11   0  301.37   58.19
  -1 -11   0  390.86   53.19
   1  11   0  365.86   36.60
   1  11   0  334.97  127.79
   1  11   0  355.66   33.10
   1  11   0  510.55  129.99
   1  11   0  339.47   82.99
   1  11   0  360.16   34.80
   1  11   0  356.76   76.19
   1  11   0  365.26   42.00
   1  11   0  250.57   62.89
  -2 -11   0  119.99   43.20
  -2 -11   0  110.69   49.20
  -2 -11   0  154.98   24.20
  -2 -11   0  175.88   36.60
  -2 -11   0  160.18   32.00
  -2 -11   0  343.57   85.29
  -2 -11   0  149.09   54.99
  -2 -11   0  137.89   21.70
  -2 -11   0  162.78   24.00
   2  11   0  164.08   51.69
   2  11   0  188.48   99.99
   2  11   0  192.08   21.00
   2  11   0  125.09   54.49
   2  11   0  160.58   21.90
   2  11   0  117.69   42.00
   2  11   0  134.49   17.90
   2  11   0   56.09  108.19
   2  11   0  191.38   65.69
   2  11   0  147.59   24.10
  -3 -11   0  161.98   24.10
  -3 -11   0  262.37   76.19
  -3 -11   0  144.99   56.09
  -3 -11   0  145.79   35.50
  -3 -11   0  100.29   49.90
  -3 -11   0  143.49   43.60
  -3 -11   0  158.88   23.30
  -3 -11   0  138.49   31.80
  -3 -11   0  135.69   21.50
   3  11   0  135.79   52.19
   3  11   0  157.98   20.60
   3  11   0  115.99   43.30
   3  11   0  117.79   22.00
   3  11   0  179.58   97.59
   3  11   0  165.38   58.09
   3  11   0  199.68  107.99
   3  11   0  138.19   17.30
   3  11   0  172.68   68.19
   3  11   0  164.68   22.30
   3  11   0  128.99   23.40
  -4 -11   0  136.09   22.60
  -4 -11   0  153.68   23.20
  -4 -11   0  144.59   45.30
  -4 -11   0   99.89   34.50
  -4 -11   0  152.78   23.20
  -4 -11   0  153.08   34.20
  -4 -11   0  308.57   78.69
  -4 -11   0  145.89   53.09
   4  11   0  150.58   18.20
   4  11   0  168.58   19.60
   4  11   0  121.89   50.99
   4  11   0  214.18   74.19
   4  11   0  143.79   23.50
   4  11   0  152.58  112.59
   4  11   0  117.69   56.39
   4  11   0  132.89   24.00
   4  11   0  213.48  125.69
   4  11   0  118.69   47.80
  -5 -11   0  -36.10   34.30
  -5 -11   0  -29.40   21.10
  -5 -11   0   -1.60   10.80
  -5 -11   0    3.60   45.30
  -5 -11   0   -3.40    8.00
  -5 -11   0  -46.20   24.60
  -5 -11   0  -12.00   11.10
   5  11   0   36.10   43.40
   5  11   0 -127.09   99.69
   5  11   0  -18.30   38.70
   5  11   0    7.40   11.90
   5  11   0  -58.69   91.39
   5  11   0   -2.90   10.90
   5  11   0   14.40   40.70
   5  11   0  -44.00   44.00
   5  11   0   10.50    8.70
   5  11   0  -10.60    6.10
  -6 -11   0  186.98   63.99
  -6 -11   0  142.79   25.10
  -6 -11   0   57.39   48.40
  -6 -11   0  164.78   42.00
  -6 -11   0  209.78   27.90
  -6 -11   0  177.98   40.10
  -6 -11   0  231.48   28.50
  -6 -11   0  243.78   63.79
   6  11   0   54.79  126.29
   6  11   0  221.68   24.40
   6  11   0  133.69   19.30
   6  11   0  146.79   60.79
   6  11   0  126.89   64.79
   6  11   0  162.38   26.50
   6  11   0  157.38   25.30
   6  11   0  132.09   64.39
  -7 -11   0   47.80   47.30
  -7 -11   0   79.39   36.20
  -7 -11   0   52.79   33.70
  -7 -11   0  114.19   22.60
  -7 -11   0  129.89   22.10
  -7 -11   0  137.89   23.50
  -7 -11   0  138.09   68.19
  -7 -11   0   42.80   51.49
   7  11   0   36.40   63.79
   7  11   0  107.69   64.79
   7  11   0  109.39   22.40
   7  11   0   43.80   63.99
   7  11   0  173.38   22.80
   7  11   0   87.69   20.70
   7  11   0  108.09   16.20
   7  11   0 -109.39  138.49
  -8 -11   0   44.90   20.20
  -8 -11   0  -24.80   30.80
  -8 -11   0   72.79   17.10
  -8 -11   0  -14.10   33.60
  -8 -11   0  -45.40   48.00
  -8 -11   0  -10.10   41.80
  -8 -11   0   47.30   71.29
   8  11   0   34.80   11.80
   8  11   0   71.19   19.70
   8  11   0   86.19   16.20
   8  11   0  -83.09   58.89
   8  11   0  -22.80   65.49
   8  11   0  -46.00   66.89
   8  11   0   46.70   17.80
  -9 -11   0    0.50   34.90
  -9 -11   0   69.19   40.90
  -9 -11   0   54.19   82.89
  -9 -11   0  -61.69   61.89
   9  11   0  -66.39   70.99
   9  11   0   55.89   14.40
   9  11   0   76.89   20.60
   9  11   0   79.69   77.89
   9  11   0  106.59   19.00
   9  11   0  113.79   23.90
   9  11   0   28.90   85.89
  -4  12   0  147.79   77.59
  -4  12   0  166.58   55.19
  -4  12   0   95.49   57.89
   3 -12   0  -12.10   30.20
   3 -12   0   38.80   28.90
   3 -12   0   28.30   82.59
   3 -12   0  -95.59   78.69
   3 -12   0   38.90   15.10
   3 -12   0   42.60   14.00
  -3  12   0  206.78   78.79
  -3  12   0   42.90   12.10
  -3  12   0   23.20    9.90
  -3  12   0   79.29   49.10
  -3  12   0   57.29   48.70
   2 -12   0  -60.29   70.39
   2 -12   0   46.80   14.40
   2 -12   0   45.90   27.00
   2 -12   0   33.90   30.20
   2 -12   0   64.99   16.80
   2 -12   0   28.20   70.99
  -2  12   0   80.59   14.80
  -2  12   0    9.80   44.80
  -2  12   0  204.08   65.19
  -2  12   0   38.10   10.90
  -2  12   0   87.49   50.19
   1 -12   0    6.70   23.00
   1 -12   0  -39.50   56.79
   1 -12   0   33.30   12.30
   1 -12   0  -10.60   12.80
   1 -12   0    5.90   28.20
   1 -12   0   26.00   57.19
   1 -12   0    3.90   13.00
  -1  12   0    6.70   32.90
  -1  12   0   30.20   40.60
  -1  12   0    3.70   14.20
  -1  12   0   58.39   43.70
  -1  12   0   27.00    9.20
  -1  12   0   17.30   43.20
  -1  12   0  166.28   93.29
  -1  12   0   82.19  119.99
  -1  12   0   20.50    8.50
   0 -12   0   20.60   11.20
   0 -12   0    6.80   57.49
   0 -12   0  -22.00   51.19
   0 -12   0   13.00   21.90
   0 -12   0   29.40   12.30
   0 -12   0    3.70    9.60
   0 -12   0    6.10   26.00
   0  12   0   20.90   38.80
   0  12   0    7.50    7.00
   0  12   0    9.60   89.99
   0  12   0   22.50    8.40
   0  12   0    7.40  107.89
   0  12   0   18.10   45.50
   0  12   0    6.60   40.30
   0  12   0   -6.90   13.50
  -1 -12   0   -6.70   49.30
  -1 -12   0   12.20   10.70
  -1 -12   0  -17.60   26.00
  -1 -12   0    6.90   10.10
  -1 -12   0   19.10   53.99
  -1 -12   0    2.50   12.50
  -1 -12   0   -5.10   21.50
   1  12   0   -3.10   44.50
   1  12   0    5.30    7.20
   1  12   0   27.90    8.80
   1  12   0   10.00   90.79
   1  12   0    8.90   36.20
   1  12   0   42.60  106.59
   1  12   0   10.00   12.80
   1  12   0   16.40   41.60
  -2 -12   0  -13.80   20.80
  -2 -12   0  -12.90   26.10
  -2 -12   0   10.50   49.00
  -2 -12   0  -12.20   52.59
  -2 -12   0    5.30   10.10
  -2 -12   0   12.20   12.40
  -2 -12   0   10.60   10.80
   2  12   0   -5.00   45.70
   2  12   0   24.00   40.40
   2  12   0    3.50    6.80
   2  12   0  -35.60   94.69
   2  12   0    9.90   14.10
   2  12   0    3.90   39.20
   2  12   0   45.70   33.90
   2  12   0  -51.79  100.79
   2  12   0  -11.20   11.60
   2  12   0   17.10    7.50
  -3 -12   0  -14.30   22.50
  -3 -12   0   -5.70    9.90
  -3 -12   0   -4.50   12.30
  -3 -12   0   19.30   52.39
  -3 -12   0   -4.40   10.60
  -3 -12   0  -43.40   24.70
  -3 -12   0  -30.40   44.30
   3  12   0  -19.40   10.40
   3  12   0  -12.70   44.50
   3  12   0   15.30    8.80
   3  12   0  -34.60   33.10
   3  12   0  -64.59   99.49
   3  12   0   15.00   12.20
   3  12   0   27.10   36.30
   3  12   0 -100.89  100.39
   3  12   0    4.10    7.10
   3  12   0   36.30   44.40
  -4 -12   0   -0.20    9.80
  -4 -12   0   10.30    9.50
  -4 -12   0   -6.40   27.20
  -4 -12   0   43.50   48.90
  -4 -12   0  -39.40   21.80
  -4 -12   0   -3.70   11.00
  -4 -12   0    7.20   53.59
   4  12   0  -87.99  101.99
   4  12   0    1.20   11.40
   4  12   0  -18.30   50.09
   4  12   0  -12.90   41.70
   4  12   0    6.50    6.90
   4  12   0    7.30    7.00
   4  12   0   74.49   46.80
   4  12   0   14.80   12.50
   4  12   0   18.40   38.60
  -5 -12   0   -3.20    8.50
  -5 -12   0  -42.40   23.30
  -5 -12   0    7.60   57.19
  -5 -12   0  -31.80   27.40
  -5 -12   0   -8.10   12.50
  -5 -12   0   -5.60   11.90
   5  12   0    0.80    7.50
   5  12   0   12.40   13.30
   5  12   0   11.40   13.50
   5  12   0   12.60    9.60
   5  12   0  -58.59   48.70
   5  12   0   -4.20   45.50
   5  12   0   -2.00   44.60
  -6 -12   0   -1.00   13.80
  -6 -12   0    4.80   14.20
  -6 -12   0  -42.40   26.60
  -6 -12   0   -3.00    9.50
  -6 -12   0  -30.40   31.40
  -6 -12   0   42.60   61.79
   6  12   0   16.70   13.70
   6  12   0   -3.60   55.79
   6  12   0   11.00   13.10
   6  12   0   -3.50    7.30
   6  12   0   17.50   10.60
   6  12   0    6.40   54.49
   6  12   0  -62.49   50.49
  -7 -12   0   11.20   35.40
  -7 -12   0  107.39   43.70
  -7 -12   0  107.19   79.49
  -7 -12   0   85.59   22.90
  -7 -12   0  135.39   22.60
   7  12   0   99.89   17.90
   7  12   0   94.09   22.10
   7  12   0   75.69   14.50
   7  12   0  115.59   73.49
   7  12   0 -170.88  130.79
   7  12   0   53.39   72.19
   7  12   0   -7.20   64.39
   7  12   0   80.39   20.40
  -8 -12   0  -67.59   80.79
  -8 -12   0  -58.59   38.20
  -8 -12   0   -1.10   11.40
  -8 -12   0  -10.20   16.70
   8  12   0  -62.39   66.79
   8  12   0  -99.89   63.19
   8  12   0   39.00   16.40
   8  12   0   -0.80   68.19
   8  12   0   11.60   14.30
   8  12   0  -12.50    9.00
   8  12   0  -37.90  136.59
   8  12   0   28.60   11.40
   3 -13   0  -41.80   87.69
   3 -13   0   -4.60   28.90
   3 -13   0   20.30   36.00
   3 -13   0   32.90   20.10
   3 -13   0  -92.49   95.89
  -3  13   0  164.38   63.99
  -3  13   0  129.79   55.29
  -3  13   0   73.79   16.60
   2 -13   0  -20.60   30.10
   2 -13   0  -28.50   24.90
   2 -13   0  -64.89   88.79
   2 -13   0   -0.50   15.60
   2 -13   0  -38.00   79.39
   2 -13   0   21.80   13.00
  -2  13   0  116.09   58.59
  -2  13   0  -15.30   18.80
  -2  13   0   68.49   51.09
  -2  13   0    9.30    9.90
  -2  13   0   42.40   12.80
  -2  13   0   56.39   55.79
   1 -13   0  -18.70   28.90
   1 -13   0  -18.80   78.19
   1 -13   0  -62.19   73.19
   1 -13   0   -4.70   26.40
   1 -13   0   23.50   12.30
   1 -13   0  -16.80   14.00
  -1  13   0   36.90   48.50
  -1  13   0  -19.70   14.80
  -1  13   0    6.90    9.40
  -1  13   0  130.59   56.99
  -1  13   0   63.59   50.69
  -1  13   0   -0.30    8.10
   0 -13   0   38.30   28.80
   0 -13   0   20.60   73.79
   0 -13   0   45.60   16.20
   0 -13   0   34.60   14.80
   0 -13   0   25.80   33.80
   0 -13   0   45.10   66.49
   0  13   0   39.00   10.60
   0  13   0   36.80   18.40
   0  13   0  196.18   57.29
   0  13   0   57.49   13.00
   0  13   0  174.68  106.29
   0  13   0   37.70   48.30
   0  13   0   -1.70   53.09
   0  13   0  109.19   43.10
  -1 -13   0  159.38   26.50
  -1 -13   0  136.39   23.70
  -1 -13   0  104.69   35.40
  -1 -13   0  133.29   42.60
  -1 -13   0  120.79   79.09
  -1 -13   0  161.58   72.59
   1  13   0  108.19   58.19
   1  13   0  140.49   18.70
   1  13   0  101.19   60.69
   1  13   0  163.38  112.79
   1  13   0  117.49   24.40
   1  13   0  135.09   25.60
   1  13   0  167.18   22.30
  -2 -13   0  -32.00   21.80
  -2 -13   0  -26.60   30.10
  -2 -13   0  -10.30   59.49
  -2 -13   0   -3.00   14.30
  -2 -13   0   -8.50   66.59
  -2 -13   0    2.60   12.00
   2  13   0  -19.10    5.90
   2  13   0  -11.20   40.00
   2  13   0  -14.20  101.59
   2  13   0    7.60   14.40
   2  13   0   22.90   10.00
   2  13   0    4.00   13.70
   2  13   0  -30.00   50.19
  -3 -13   0   29.10   71.69
  -3 -13   0   13.60   33.30
  -3 -13   0   59.39   16.80
  -3 -13   0   43.30   31.60
  -3 -13   0   69.19   66.49
  -3 -13   0   51.89   19.10
   3  13   0   48.40   17.60
   3  13   0   -8.50  108.99
   3  13   0   49.80   52.69
   3  13   0   78.79   15.20
   3  13   0  136.69   50.19
   3  13   0   58.59   11.80
   3  13   0   -0.40   52.39
   3  13   0  180.88   67.19
   3  13   0   78.89   19.70
  -4 -13   0  118.99   77.79
  -4 -13   0  186.28   76.89
  -4 -13   0  121.09   43.90
  -4 -13   0  163.78   25.30
  -4 -13   0  106.29   22.20
  -4 -13   0  111.89   38.10
   4  13   0  216.28   64.49
   4  13   0  112.89   66.19
   4  13   0  151.98   21.60
   4  13   0  141.69   25.00
   4  13   0  127.89   67.49
   4  13   0  105.09  123.19
   4  13   0  144.19   18.40
   4  13   0  103.49   23.20
  -5 -13   0    9.50   15.40
  -5 -13   0    0.70   77.39
  -5 -13   0  -53.49   27.70
  -5 -13   0   20.20   13.10
  -5 -13   0   19.90   68.99
  -5 -13   0  -24.20   32.10
   5  13   0   18.50    8.70
   5  13   0    9.40    8.60
   5  13   0   51.79   57.49
   5  13   0  -33.60   54.29
   5  13   0   21.00   14.50
   5  13   0  -48.90   49.80
   5  13   0 -162.88  115.29
   5  13   0   38.80   15.60
  -6 -13   0  202.68   54.89
  -6 -13   0  291.27   39.50
  -6 -13   0  294.37   96.79
  -6 -13   0  188.78   49.80
  -6 -13   0  328.27   39.90
   6  13   0  342.37   30.70
   6  13   0  334.77   34.70
   6  13   0  339.47   90.69
   6  13   0  153.98   78.99
   6  13   0  250.77  144.49
   6  13   0  224.88   36.40
   6  13   0  288.97   90.39
   6  13   0  305.47   41.50
  -7 -13   0   45.90   19.70
  -7 -13   0   -1.50   86.39
  -7 -13   0   12.50   18.90
  -7 -13   0  -65.59   40.90
   7  13   0   20.40   15.20
   7  13   0   92.49   18.30
   7  13   0  -49.90   65.59
   7  13   0   -8.30   74.19
   7  13   0  141.59   74.29
   7  13   0   37.10   11.80
   7  13   0  131.99  131.89
   7  13   0   58.19   19.00
   1 -14   0   79.09   90.89
  -1  14   0  141.49   62.69
  -1  14   0  321.57   74.39
   0 -14   0   17.40   13.80
   0 -14   0  -35.70   34.30
   0 -14   0  -34.20   78.59
   0 -14   0  -69.59   89.29
   0  14   0   15.70   10.10
   0  14   0   75.79   56.49
   0  14   0    5.00   48.90
   0  14   0    7.10   16.30
   0  14   0   24.90    9.70
  -1 -14   0  -98.59   30.40
  -1 -14   0   -7.90   73.39
  -1 -14   0 -143.99   81.39
  -1 -14   0  -13.10   11.10
  -1 -14   0  -62.59   26.10
  -1 -14   0  -11.20   15.30
   1  14   0  -84.79   48.10
   1  14   0   19.00   10.60
   1  14   0    3.30    8.20
   1  14   0  -16.40   13.70
   1  14   0   40.50   53.59
   1  14   0  -20.00   13.50
  -2 -14   0  -29.60   36.10
  -2 -14   0   43.10   19.80
  -2 -14   0  -22.70   31.20
  -2 -14   0   17.30   86.19
  -2 -14   0   31.10   15.90
  -2 -14   0   14.40   76.09
   2  14   0   33.30   53.19
   2  14   0   55.49   12.80
   2  14   0   15.50   55.89
   2  14   0   57.79   19.20
   2  14   0   38.10   10.80
   2  14   0   35.60   17.40
  -3 -14   0  -29.70   36.20
  -3 -14   0  -93.19   82.19
  -3 -14   0   35.00   77.09
   3  14   0  -65.29   49.10
   3  14   0  222.48  110.59
   3  14   0   -2.20   13.70
   3  14   0    2.10   14.20
   3  14   0  -10.00    7.10
   3  14   0  -33.20   48.00
   3  14   0    8.80    7.00
  -4 -14   0   26.20   77.99
  -4 -14   0   -3.10   11.60
  -4 -14   0  -44.40   35.60
  -4 -14   0  -23.70   87.59
  -4 -14   0  -69.69   28.20
  -4 -14   0  -23.10   12.70
   4  14   0  -23.30   54.39
   4  14   0  -68.79   61.19
   4  14   0    5.70   14.50
   4  14   0   18.50    8.90
   4  14   0  -33.70  111.59
   4  14   0   -7.10    8.10
   4  14   0   -6.30   12.70
  -5 -14   0   -3.60   11.60
  -5 -14   0   20.90   77.69
  -5 -14   0  -76.59   31.70
  -5 -14   0  -25.40   12.70
  -5 -14   0  -68.99   88.19
   5  14   0    4.10   13.80
   5  14   0  -31.80   61.69
   5  14   0  150.88   59.19
   5  14   0    5.70    9.00
   5  14   0    5.80    7.60
   5  14   0   32.20  116.19
   5  14   0   17.80   16.20
  -6 -14   0   55.89   82.09
   6  14   0   73.59   21.00
  -1 -15   0 -106.49   33.80
  -5 -14   1   11.60   86.19
   4  14  -1   -0.80   58.19
  -4 -14   1   31.70   81.39
  -4 -14   1  -45.80  105.69
   3  14  -1  -39.90   51.89
   3  14  -1   31.20   56.09
  -3 -14   1  -70.09   99.89
  -3 -14   1   38.50   84.49
  -2 -14   1  -28.50   85.09
   1  14  -1   21.80   52.59
   1  14  -1   99.29   54.59
  -1 -14   1   -6.70   84.79
  -1 -14   1  -59.39   37.20
   0  14  -1  132.09   56.29
   0 -14   1  -96.99   77.59
  -1  14  -1  527.65  106.79
   6  13  -1  360.46  109.89
   6  13  -1  -25.80   61.19
  -6 -13   1  -42.10   87.69
   5  13  -1  -64.69  105.49
   5  13  -1   -2.40   13.30
   5  13  -1  -71.69   53.39
   5  13  -1    8.30   12.40
   5  13  -1  -82.09   51.69
  -5 -13   1  -68.19   33.80
  -5 -13   1   67.59   70.59
  -5 -13   1   15.50   89.49
   4  13  -1   17.80   99.69
   4  13  -1  -19.40   49.00
   4  13  -1   27.40   15.50
   4  13  -1   58.19   14.40
   4  13  -1   25.60   14.40
   4  13  -1  -20.40   53.79
   4  13  -1   18.60    9.00
  -4 -13   1   17.80   14.30
  -4 -13   1   14.30   82.39
  -4 -13   1  -23.40   29.50
  -4 -13   1   31.60   14.70
  -4 -13   1   53.79   74.89
  -4 -13   1  -21.70   32.70
   3  13  -1   16.60   13.60
   3  13  -1   30.90   15.00
   3  13  -1   46.80   13.20
   3  13  -1   36.90   52.39
   3  13  -1  153.38   99.09
   3  13  -1   18.30    9.10
   3  13  -1   -4.30   51.89
  -3 -13   1    1.60   35.10
  -3 -13   1  -15.90   30.20
  -3 -13   1   -6.20   82.89
  -3 -13   1    5.30   66.49
  -3 -13   1   26.70   17.30
  -3 -13   1   45.10   16.20
   2  13  -1   50.49   49.99
   2  13  -1   55.99   16.90
   2  13  -1   28.10   15.90
   2  13  -1  103.39   92.79
   2  13  -1   68.99   12.50
   2  13  -1   54.19   55.09
   2  13  -1   53.09   13.70
  -2 -13   1   -8.80   71.59
  -2 -13   1   -3.80   34.10
  -2 -13   1   58.59   19.60
  -2 -13   1    1.60   81.59
  -2 -13   1   47.20   32.40
  -2 -13   1   42.90   15.70
   1  13  -1  261.87   92.79
   1  13  -1   49.00   47.30
   1  13  -1   11.40   13.50
   1  13  -1   29.60    9.60
   1  13  -1  266.47   58.89
   1  13  -1   33.90   52.59
   1  13  -1   37.30   17.30
   1  13  -1   56.59   13.60
  -1 -13   1   45.70   16.10
  -1 -13   1   15.10   84.89
  -1 -13   1  -15.10   33.50
  -1 -13   1   47.30   15.60
  -1 -13   1  -14.30   25.00
  -1 -13   1   88.29   79.39
   0  13  -1   37.10   49.20
   0  13  -1   99.99   51.69
   0  13  -1   28.50   15.40
   0  13  -1   55.49   12.90
   0  13  -1   39.00   17.30
   0  13  -1   23.60   10.00
   0 -13   1   12.30   26.40
   0 -13   1   44.00   18.10
   0 -13   1   52.89   15.60
   0 -13   1   20.90   89.29
   0 -13   1   39.10   36.00
   0 -13   1   86.99   80.99
  -1  13  -1   40.30   24.00
  -1  13  -1   26.20   48.90
  -1  13  -1   57.69   14.50
  -1  13  -1  198.08   79.79
  -1  13  -1   92.09   53.09
  -1  13  -1   17.30   17.00
   1 -13   1   51.69   16.20
   1 -13   1  -21.00   89.39
   1 -13   1  -13.30   82.79
   1 -13   1  -26.10   30.10
   1 -13   1   42.50   16.00
   1 -13   1   49.50   31.10
  -2  13  -1  178.98   24.90
  -2  13  -1   83.19   59.99
  -2  13  -1  263.47   66.69
  -2  13  -1  426.46  103.79
  -2  13  -1   96.99   26.80
   2 -13   1   96.59   95.49
   2 -13   1  102.49   37.60
   2 -13   1  162.58   26.30
   2 -13   1  151.68   28.80
   2 -13   1   45.50  109.39
   2 -13   1  181.68   47.00
   8  12  -1  109.49   20.30
   8  12  -1   37.10   13.10
   8  12  -1   77.39   19.60
   8  12  -1   51.99   18.10
   8  12  -1   18.20   73.29
  -8 -12   1   82.99   22.70
  -8 -12   1   33.10   98.09
  -8 -12   1   31.40   42.80
   7  12  -1  140.39   23.20
   7  12  -1  113.79   23.30
   7  12  -1  135.29   18.60
   7  12  -1   67.49   70.59
   7  12  -1  285.27   70.19
   7  12  -1   94.49  124.09
   7  12  -1  153.38   26.10
   7  12  -1  142.39   78.09
  -7 -12   1  116.79   26.90
  -7 -12   1   86.79   42.80
  -7 -12   1   11.80   62.99
  -7 -12   1  129.39   47.50
  -7 -12   1  206.88   99.09
  -7 -12   1  176.78   28.20
   6  12  -1 -119.09   55.79
   6  12  -1   11.90   14.00
   6  12  -1 -178.88  112.39
   6  12  -1   -0.30   12.40
   6  12  -1    6.00    9.30
   6  12  -1  -26.30   58.99
   6  12  -1    1.80   48.20
   6  12  -1  -13.10    7.00
  -6 -12   1  -64.99   27.20
  -6 -12   1  -16.00   13.40
  -6 -12   1   -7.90   12.90
  -6 -12   1  -70.79   31.30
  -6 -12   1   46.50   76.69
   5  12  -1  -95.19  105.79
   5  12  -1  -13.20    6.50
   5  12  -1  -22.30   11.30
   5  12  -1    2.70    6.90
   5  12  -1   14.50   12.50
   5  12  -1  -40.10   46.20
   5  12  -1   44.50   43.30
   5  12  -1  -65.49   47.30
  -5 -12   1  -11.60   12.10
  -5 -12   1   18.60   66.49
  -5 -12   1   -4.60    9.50
  -5 -12   1  -39.70   26.70
  -5 -12   1    4.80   34.00
  -5 -12   1   10.90   15.50
   4  12  -1   18.40  129.69
   4  12  -1   83.09   15.80
   4  12  -1    1.10   49.00
   4  12  -1   87.99   38.80
   4  12  -1   44.80   15.80
   4  12  -1   70.29   54.39
   4  12  -1   67.69   12.20
   4  12  -1   18.80  101.69
   4  12  -1   76.69   18.40
  -4 -12   1   34.60   32.90
  -4 -12   1   82.49   64.79
  -4 -12   1   65.59   16.70
  -4 -12   1   88.59   19.20
  -4 -12   1   74.29   19.40
  -4 -12   1   53.89   31.00
   3  12  -1   18.60   13.10
   3  12  -1  115.69  100.29
   3  12  -1  -12.30  116.99
   3  12  -1   51.49   51.69
   3  12  -1   39.50   15.20
   3  12  -1   -1.70   40.30
   3  12  -1  127.69   37.90
   3  12  -1   61.99   13.70
   3  12  -1   30.70    9.70
  -3 -12   1   46.70   15.30
  -3 -12   1   57.49   17.30
  -3 -12   1   27.70   28.60
  -3 -12   1   40.60   17.20
  -3 -12   1   35.90   64.29
  -3 -12   1   20.20   55.89
  -3 -12   1  -12.60   27.80
   2  12  -1   29.30   41.90
   2  12  -1  -35.80  112.99
   2  12  -1   43.30   89.09
   2  12  -1    8.40   12.70
   2  12  -1  -33.30   44.60
   2  12  -1   24.70    8.00
   2  12  -1   -7.80   11.20
   2  12  -1    4.00    6.40
  -2 -12   1   10.30   10.80
  -2 -12   1  -18.40   59.29
  -2 -12   1  -17.60   21.10
  -2 -12   1   -8.10   28.30
  -2 -12   1   -7.60   12.50
  -2 -12   1   15.20   10.80
  -2 -12   1    1.40   54.59
   1  12  -1  -10.20   12.60
   1  12  -1  -66.29   35.90
   1  12  -1   -9.00   11.40
   1  12  -1    5.40    6.10
   1  12  -1   40.00   83.89
   1  12  -1    9.00   35.60
   1  12  -1    5.40    7.30
   1  12  -1  -38.40  107.59
  -1 -12   1  -33.80   26.50
  -1 -12   1  -38.40   57.09
  -1 -12   1   -4.80   12.30
  -1 -12   1    2.80    9.80
  -1 -12   1   -1.90   56.29
  -1 -12   1    0.20   10.30
  -1 -12   1  -24.80   21.10
   0  12  -1   31.50  105.49
   0  12  -1  179.48   88.59
   0  12  -1   39.70   16.00
   0  12  -1   78.69   13.90
   0  12  -1   50.19   10.80
   0  12  -1  243.18   67.89
   0  12  -1   37.50   47.90
   0  12  -1   52.89   17.70
   0  12  -1   57.39   43.50
   0 -12   1   38.70   17.00
   0 -12   1    2.10   27.70
   0 -12   1   25.50   67.49
   0 -12   1   46.40   64.89
   0 -12   1   59.89   15.80
   0 -12   1   62.69   27.60
   0 -12   1   66.49   18.30
  -1  12  -1   28.40   45.70
  -1  12  -1   -9.70    6.50
  -1  12  -1  213.38   83.99
  -1  12  -1  -22.40  112.69
  -1  12  -1    0.30   36.20
  -1  12  -1  -14.00   14.50
  -1  12  -1    4.30    9.10
  -1  12  -1  136.39   67.49
   1 -12   1  -22.60   20.80
   1 -12   1  -18.30   12.60
   1 -12   1   -0.30   62.59
   1 -12   1   -2.70   27.20
   1 -12   1    0.70   73.49
   1 -12   1    7.40   10.80
  -2  12  -1   -4.60   39.20
  -2  12  -1   96.09   69.69
  -2  12  -1  -20.90   15.70
  -2  12  -1    6.40    8.40
  -2  12  -1   33.50  122.89
  -2  12  -1   22.70   43.10
  -2  12  -1    7.30    7.50
   2 -12   1  -95.59   78.19
   2 -12   1  -44.80   25.60
   2 -12   1   12.00   11.60
   2 -12   1  -49.70   71.79
   2 -12   1  -18.80   23.50
   2 -12   1   -3.20   13.90
  -3  12  -1   88.99   53.29
  -3  12  -1  100.19   48.20
  -3  12  -1  108.69   76.49
   3 -12   1   -9.30   30.90
   3 -12   1  -59.59   82.69
   3 -12   1  -98.79   91.29
  -4  12  -1   85.99   78.29
  -4  12  -1  137.69   45.50
   8  11  -1 -138.49   65.59
   8  11  -1   24.10   14.60
   8  11  -1  -14.10    8.40
   8  11  -1    8.60   11.30
   8  11  -1    4.80   13.70
   8  11  -1   22.70   59.59
   8  11  -1  -87.89   65.09
  -8 -11   1   -6.10   80.19
  -8 -11   1   -2.60   14.80
  -8 -11   1  -10.50   16.50
  -8 -11   1  -41.90   37.60
  -8 -11   1  -79.89   41.30
  -8 -11   1  -61.29   31.30
   7  11  -1   38.00   10.70
   7  11  -1   28.80   63.49
   7  11  -1   37.20   55.59
   7  11  -1   54.79   14.30
   7  11  -1   58.49   16.80
   7  11  -1   39.90   16.30
   7  11  -1 -151.88  121.69
   7  11  -1  -15.20   61.19
  -7 -11   1   91.49   76.79
  -7 -11   1  -24.90   42.70
  -7 -11   1  -70.59   49.50
  -7 -11   1   56.39   19.60
  -7 -11   1   35.60   16.30
  -7 -11   1   -9.40   34.70
  -7 -11   1  -11.70   31.50
   6  11  -1    3.70   11.40
   6  11  -1   -8.50   51.49
   6  11  -1    8.00    6.60
   6  11  -1 -173.98  112.29
   6  11  -1  -16.50    6.30
   6  11  -1  -70.59   51.19
   6  11  -1   25.30   42.50
   6  11  -1   -1.80   10.60
  -6 -11   1   14.00   58.49
  -6 -11   1    0.20    9.20
  -6 -11   1  -33.70   29.50
  -6 -11   1  -55.99   34.50
  -6 -11   1  -41.00   24.70
  -6 -11   1   -6.60   10.10
  -6 -11   1  -62.69   42.30
  -6 -11   1  -25.90   11.80
   5  11  -1   -4.60   38.80
   5  11  -1   14.30   13.20
   5  11  -1 -149.19   95.09
   5  11  -1    1.30  102.19
   5  11  -1   16.30   12.00
   5  11  -1   28.80   38.80
   5  11  -1  -57.49   49.99
   5  11  -1   26.10   10.80
   5  11  -1    7.70    7.40
  -5 -11   1   25.30   54.69
  -5 -11   1   -7.80   28.40
  -5 -11   1  -13.60   25.40
  -5 -11   1  -17.40   38.30
  -5 -11   1   10.20   13.50
  -5 -11   1   12.40   12.60
  -5 -11   1   24.30   13.20
   4  11  -1  228.18   30.70
   4  11  -1  142.09   45.00
   4  11  -1  227.88  114.59
   4  11  -1  142.89  115.19
   4  11  -1  132.99   51.59
   4  11  -1  172.88   21.80
   4  11  -1  222.18   73.89
   4  11  -1  151.98   62.29
   4  11  -1  218.38   24.00
   4  11  -1  198.48   30.20
   4  11  -1  238.88   30.10
  -4 -11   1  213.48   29.90
  -4 -11   1  188.68   39.30
  -4 -11   1  250.87   30.90
  -4 -11   1  169.78   41.80
  -4 -11   1  238.58   27.10
  -4 -11   1  161.08   62.99
   3  11  -1   10.30    8.90
   3  11  -1   33.40   42.50
   3  11  -1  -53.09  101.49
   3  11  -1    0.10    7.20
   3  11  -1   11.50   36.20
   3  11  -1   -0.70    6.20
   3  11  -1   -0.80   86.99
   3  11  -1   -6.70   41.20
   3  11  -1   15.90   11.50
   3  11  -1    3.80   10.90
   3  11  -1   15.90   25.70
  -3 -11   1   -9.50    8.40
  -3 -11   1    8.30   24.90
  -3 -11   1   -3.60   11.70
  -3 -11   1   13.30   46.10
  -3 -11   1   -4.10   10.10
  -3 -11   1  -16.80   18.40
   2  11  -1  106.89   46.30
   2  11  -1  220.28   25.30
   2  11  -1  254.17   25.80
   2  11  -1  231.38   64.99
   2  11  -1  134.69   38.60
   2  11  -1  245.38   22.90
   2  11  -1  222.18   31.60
   2  11  -1  190.08  110.49
   2  11  -1  251.07  101.59
   2  11  -1  202.18   28.80
   2  11  -1  242.78   73.39
  -2 -11   1  223.48   26.90
  -2 -11   1  227.58   39.00
  -2 -11   1  230.88   29.70
  -2 -11   1  185.28   59.89
  -2 -11   1  252.17   44.10
  -2 -11   1  245.78   31.20
  -2 -11   1  213.88   66.29
   1  11  -1  201.68   64.99
   1  11  -1  143.79   20.00
   1  11  -1  168.98   54.19
   1  11  -1   86.49  103.99
   1  11  -1  179.98   89.89
   1  11  -1   80.69   50.89
   1  11  -1  157.48   17.80
   1  11  -1  107.29   22.30
   1  11  -1  110.79   21.80
   1  11  -1  109.19   44.10
   1  11  -1  152.98   21.30
  -1 -11   1  103.79   29.50
  -1 -11   1  128.79   59.89
  -1 -11   1  101.29   56.39
  -1 -11   1  134.89   21.40
  -1 -11   1  174.38   38.20
  -1 -11   1  159.28   23.60
  -1 -11   1  167.88   24.40
   0  11  -1  311.47  100.69
   0  11  -1  185.48   20.40
   0  11  -1  196.58   58.59
   0  11  -1  154.48   26.30
   0  11  -1  199.78   64.29
   0  11  -1  127.09   49.00
   0  11  -1  169.88   58.19
   0  11  -1  382.36   73.69
   0  11  -1  268.37  118.19
   0  11  -1  233.08   25.30
   0  11  -1  183.68   22.00
   0 -11   1  163.98   25.00
   0 -11   1  185.28   39.20
   0 -11   1  175.48   35.60
   0 -11   1  173.18   60.99
   0 -11   1  180.18   67.79
   0 -11   1  146.49   26.70
   0 -11   1  195.58   26.30
  -1  11  -1   60.49   76.89
  -1  11  -1   18.60   14.80
  -1  11  -1   21.40   10.10
  -1  11  -1   20.40    8.40
  -1  11  -1   56.99   44.40
  -1  11  -1   21.30    7.70
  -1  11  -1   32.30   37.40
  -1  11  -1   99.39   54.49
  -1  11  -1   48.70   32.50
  -1  11  -1   18.20  100.09
   1 -11   1  -15.20   54.29
   1 -11   1   10.90   23.80
   1 -11   1    4.60   12.70
   1 -11   1   32.60   12.50
   1 -11   1   -7.30   19.60
   1 -11   1   25.60   55.99
  -2  11  -1    0.40    7.10
  -2  11  -1  202.68   76.79
  -2  11  -1   75.69  105.09
  -2  11  -1   42.60   38.80
  -2  11  -1   25.80   11.10
  -2  11  -1   24.00   41.80
  -2  11  -1   -1.90   14.30
  -2  11  -1   79.39   51.99
   2 -11   1   15.90   21.50
   2 -11   1   12.70   10.50
   2 -11   1   21.50   11.80
   2 -11   1   -5.30   55.19
   2 -11   1   -3.20   23.80
   2 -11   1  -14.50   61.99
  -3  11  -1    2.10   98.89
  -3  11  -1   -1.10    7.70
  -3  11  -1   13.60   35.90
  -3  11  -1    8.20   40.40
  -3  11  -1   14.10   10.20
  -3  11  -1   78.49   50.89
   3 -11   1  -86.19   63.09
   3 -11   1   16.70   11.20
   3 -11   1  -48.20   71.79
   3 -11   1   -7.00   13.00
   3 -11   1  -23.40   24.60
   3 -11   1  -31.90   20.40
  -4  11  -1   46.00   47.00
  -4  11  -1   31.80   10.10
  -4  11  -1   91.19   42.30
  -4  11  -1  228.38  140.49
  -4  11  -1    7.80   68.39
   4 -11   1  -80.49   72.89
   4 -11   1    7.00   29.10
   4 -11   1    2.90   23.20
   4 -11   1  -67.49   87.89
   4 -11   1   16.50   12.70
  -5  11  -1  185.48   47.60
  -5  11  -1   76.19   82.89
   9  10  -1 -113.29   62.59
   9  10  -1  127.39   21.20
   9  10  -1 -223.78  138.49
   9  10  -1  -47.70   72.99
   9  10  -1  159.78   73.69
   9  10  -1  141.19   26.00
   9  10  -1   97.29   22.00
  -9 -10   1  -15.20   48.00
  -9 -10   1  223.68   93.89
  -9 -10   1   16.10   37.00
  -9 -10   1   48.40   61.69
  -9 -10   1   65.49   41.60
   8  10  -1  237.98   28.20
   8  10  -1  300.67   39.40
   8  10  -1  293.67   81.49
   8  10  -1  223.18   84.69
   8  10  -1  302.77   38.50
   8  10  -1   94.09   73.69
   8  10  -1  -21.50  144.09
   8  10  -1  310.17   33.30
  -8 -10   1  193.68   66.79
  -8 -10   1  247.58   51.29
  -8 -10   1  342.57   92.89
  -8 -10   1   75.59  137.59
  -8 -10   1  323.67   35.90
  -8 -10   1  306.67   33.60
  -8 -10   1  205.48   48.20
  -8 -10   1  189.18   60.99
  -8 -10   1  258.07   37.60
   7  10  -1  -49.00   59.69
   7  10  -1   85.19   54.09
   7  10  -1  100.69   20.60
   7  10  -1   69.69   13.40
   7  10  -1  108.99   17.50
   7  10  -1   47.10   58.39
   7  10  -1 -139.89  118.89
   7  10  -1   95.99   19.60
  -7 -10   1   43.10   49.30
  -7 -10   1   37.70   40.60
  -7 -10   1   72.19   35.00
  -7 -10   1 -134.29  108.89
  -7 -10   1   63.79   33.60
  -7 -10   1  114.69   19.60
  -7 -10   1   81.69   21.70
  -7 -10   1  112.29   18.50
  -7 -10   1  108.09   64.99
   6  10  -1   11.70   37.40
   6  10  -1   40.60   48.00
   6  10  -1   -3.30   10.00
   6  10  -1  -44.90   47.50
   6  10  -1  -93.49  101.49
   6  10  -1   -0.30    7.00
   6  10  -1   21.40   95.89
   6  10  -1   20.40   10.30
   6  10  -1    8.40   11.80
  -6 -10   1  -47.10   25.70
  -6 -10   1  -40.20   24.50
  -6 -10   1   14.70   51.39
  -6 -10   1  -59.89   34.40
  -6 -10   1  -58.29   31.10
  -6 -10   1   -5.40    9.50
  -6 -10   1   -4.90   11.20
  -6 -10   1    6.00   11.90
   5  10  -1   82.19   46.60
   5  10  -1  125.29   16.10
   5  10  -1  114.09   43.20
   5  10  -1  144.69  117.19
   5  10  -1  109.39  101.59
   5  10  -1   43.60   53.89
   5  10  -1  150.38   20.40
   5  10  -1  194.08   65.79
   5  10  -1  122.89   21.20
   5  10  -1  132.59   18.70
   5  10  -1  109.29   20.10
  -5 -10   1  139.09   20.90
  -5 -10   1  140.59   21.00
  -5 -10   1  123.69   35.20
  -5 -10   1   60.09   40.40
  -5 -10   1  135.69   22.40
  -5 -10   1  106.09   44.40
  -5 -10   1  124.29   33.60
  -5 -10   1   57.29   96.19
  -5 -10   1   99.59   53.49
   4  10  -1   -4.50   74.29
   4  10  -1   -6.70    5.60
   4  10  -1    2.50   26.60
   4  10  -1  -17.70    8.00
   4  10  -1  -46.60   82.59
   4  10  -1  -28.00   41.80
   4  10  -1   24.00   36.80
   4  10  -1   -0.10    7.10
   4  10  -1    9.20   34.10
   4  10  -1    3.40    7.40
   4  10  -1    3.40    9.90
  -4 -10   1  -87.59   76.39
  -4 -10   1   -7.40   10.10
  -4 -10   1   -8.30    8.30
  -4 -10   1   -6.60   18.70
  -4 -10   1   -0.30   10.00
  -4 -10   1  -11.90   39.10
  -4 -10   1  -14.30   29.90
  -4 -10   1    4.50   18.00
  -4 -10   1   29.70   47.40
   3  10  -1  159.28   58.99
   3  10  -1   76.49   40.60
   3  10  -1  101.89   16.30
   3  10  -1  120.99   40.30
   3  10  -1  155.88   87.69
   3  10  -1   99.49   18.10
   3  10  -1   75.29   31.10
   3  10  -1   19.60   99.29
   3  10  -1   97.89   13.60
   3  10  -1  103.49   49.70
   3  10  -1  113.09   18.00
   3  10  -1   89.39   17.80
  -3 -10   1   95.79   19.20
  -3 -10   1   99.69   27.10
  -3 -10   1  237.48   74.69
  -3 -10   1  104.99   18.10
  -3 -10   1   96.39   45.70
  -3 -10   1  117.49   31.10
  -3 -10   1  100.89   39.80
  -3 -10   1  101.79   18.20
   2  10  -1  291.57   65.69
   2  10  -1  609.74  117.29
   2  10  -1  502.35   45.40
   2  10  -1  459.05   44.20
   2  10  -1  453.05   44.00
   2  10  -1  446.16   47.70
   2  10  -1  721.13  129.19
   2  10  -1  507.75   75.29
   2  10  -1  448.06  133.99
   2  10  -1  478.65   42.10
   2  10  -1  459.15   49.00
   2  10  -1  458.55   81.39
   2  10  -1  378.36   63.49
  -2 -10   1  443.16   46.20
  -2 -10   1  351.76   70.99
  -2 -10   1  575.04   91.39
  -2 -10   1  509.05  106.09
  -2 -10   1  473.85   61.19
  -2 -10   1  472.25   67.29
  -2 -10   1  433.16   46.90
  -2 -10   1  739.53  108.99
  -2 -10   1  461.55   57.89
  -2 -10   1  505.15   44.60
  -2 -10   1  461.85   46.60
   1  10  -1  197.48   20.70
   1  10  -1  167.78   57.29
   1  10  -1  178.68   20.60
   1  10  -1  196.18  104.89
   1  10  -1  127.39   22.80
   1  10  -1  145.79   17.90
   1  10  -1  127.39   22.40
   1  10  -1  150.38   54.99
   1  10  -1  169.08   19.70
   1  10  -1  122.39   42.10
   1  10  -1  163.28   82.39
   1  10  -1  219.48   45.10
  -1 -10   1  150.98   21.90
  -1 -10   1  176.48   19.60
  -1 -10   1  198.98   65.19
  -1 -10   1  189.28   23.50
  -1 -10   1  168.98   52.39
  -1 -10   1  153.98   31.10
  -1 -10   1  270.97   83.79
  -1 -10   1  139.29   22.40
  -1 -10   1  163.68   34.60
  -1 -10   1  139.29   51.99
   0  10  -1   14.50   13.20
   0  10  -1  -35.70   83.69
   0  10  -1    9.60    8.70
   0  10  -1   19.50   39.00
   0  10  -1   19.90    7.30
   0  10  -1    7.10   30.90
   0  10  -1   43.20   68.39
   0  10  -1   10.70   27.80
   0  10  -1   42.10   35.50
   0  10  -1   17.60    7.10
   0 -10   1   25.90   42.60
   0 -10   1   31.60   39.20
   0 -10   1    1.70   20.80
   0 -10   1   61.99   70.69
   0 -10   1   14.10   16.90
   0 -10   1   15.50   11.80
   0 -10   1    5.60    8.50
  -1  10  -1  322.07   39.30
  -1  10  -1  339.87   34.00
  -1  10  -1  438.16   77.79
  -1  10  -1  286.97   65.69
  -1  10  -1  376.06   32.20
  -1  10  -1  419.56  124.89
  -1  10  -1  386.66   60.49
  -1  10  -1  232.08   57.29
  -1  10  -1  431.06  103.39
  -1  10  -1  340.37   89.09
  -1  10  -1  358.46   35.60
   1 -10   1  352.76   50.79
   1 -10   1  275.47   66.99
   1 -10   1  377.36   36.20
   1 -10   1  313.07   48.20
   1 -10   1  223.28   66.89
   1 -10   1  366.86   38.20
  -2  10  -1   31.10   50.49
  -2  10  -1   11.20   39.00
  -2  10  -1    2.90    6.10
  -2  10  -1    4.70    6.10
  -2  10  -1   -9.70    5.50
  -2  10  -1   78.39   69.49
  -2  10  -1    0.40   28.30
  -2  10  -1   25.60   39.90
  -2  10  -1   -4.90   24.30
  -2  10  -1   29.60   97.29
   2 -10   1  -24.00   42.60
   2 -10   1  -12.40   47.90
   2 -10   1   -8.70   20.70
   2 -10   1   -9.00   16.40
   2 -10   1    8.90    8.80
   2 -10   1    1.20   11.10
  -3  10  -1  293.87  117.19
  -3  10  -1  108.29   42.10
  -3  10  -1  136.99   71.09
  -3  10  -1  127.99   64.09
  -3  10  -1  138.59   19.30
  -3  10  -1  129.59   50.69
  -3  10  -1  135.39   16.60
  -3  10  -1  129.09   20.60
   3 -10   1   97.79   28.00
   3 -10   1  111.69   32.00
   3 -10   1  113.89   20.00
   3 -10   1  111.99   63.49
   3 -10   1   67.49   62.89
   3 -10   1  110.79   19.70
  -4  10  -1   13.90    8.20
  -4  10  -1  104.59  101.29
  -4  10  -1    6.70    7.90
  -4  10  -1   47.50   37.80
  -4  10  -1   32.70   39.60
  -4  10  -1   39.60   48.10
   4 -10   1   24.10   15.20
   4 -10   1  -32.80   65.29
   4 -10   1    0.60   21.10
   4 -10   1  -63.19   65.49
   4 -10   1   -1.80   22.90
   4 -10   1   13.60    9.90
  -5  10  -1  -19.40   47.80
  -5  10  -1   74.59   45.80
  -5  10  -1  158.58  110.59
  -5  10  -1  127.29   44.20
   5 -10   1  -76.59   72.29
  -6  10  -1  258.67  101.79
  -6  10  -1  470.65   81.49
   9   9  -1   -8.40    9.70
   9   9  -1    9.20   14.20
   9   9  -1 -133.79   60.69
   9   9  -1    7.30   15.20
   9   9  -1  -77.19   55.99
  -9  -9   1   26.30   73.49
  -9  -9   1 -178.98  108.19
  -9  -9   1  -23.20   15.40
  -9  -9   1  -49.50   34.70
  -9  -9   1  -81.09   29.30
  -9  -9   1  -70.49   28.70
  -9  -9   1  -14.30   51.19
   8   9  -1  117.59   70.89
   8   9  -1  193.78   26.10
   8   9  -1  170.88   62.59
   8   9  -1   53.89   66.79
   8   9  -1  157.78   27.40
   8   9  -1  141.79   25.90
  -8  -9   1  119.49   38.20
  -8  -9   1  147.39   50.89
  -8  -9   1  197.28   25.40
  -8  -9   1  214.38   74.19
  -8  -9   1  170.38   60.29
  -8  -9   1  180.08   29.20
  -8  -9   1  102.99   38.00
  -8  -9   1  119.49  118.19
   7   9  -1  146.39   60.59
   7   9  -1  185.08   24.70
   7   9  -1  142.79   50.09
   7   9  -1   89.29   61.69
   7   9  -1  145.79   24.50
   7   9  -1  172.08   26.20
  -7  -9   1   82.59  105.19
  -7  -9   1  171.08   51.19
  -7  -9   1  121.39   48.40
  -7  -9   1  183.68   62.89
  -7  -9   1  195.48   22.60
  -7  -9   1  152.88   39.20
  -7  -9   1  176.58   27.50
  -7  -9   1  153.28   38.00
  -7  -9   1  199.88   26.40
   6   9  -1   83.29   17.90
   6   9  -1   88.39   50.09
   6   9  -1   62.69   98.89
   6   9  -1   87.49  110.29
   6   9  -1   74.39   40.10
   6   9  -1   99.39   19.40
   6   9  -1   31.30   52.69
   6   9  -1  121.99   17.60
   6   9  -1   88.49   13.90
   6   9  -1  165.48   57.89
   6   9  -1  116.19   18.60
  -6  -9   1   89.49   49.99
  -6  -9   1   92.59   32.40
  -6  -9   1   62.59   38.20
  -6  -9   1  111.89   18.60
  -6  -9   1   71.49   29.80
  -6  -9   1   39.10   89.89
  -6  -9   1   97.39   19.90
  -6  -9   1   90.49   40.30
  -6  -9   1  102.49   65.39
  -6  -9   1  141.99   19.80
   5   9  -1  110.29   49.99
   5   9  -1   46.40   86.29
   5   9  -1   54.99   33.40
   5   9  -1   93.59   16.00
   5   9  -1   75.59   11.90
   5   9  -1   89.19  105.39
   5   9  -1   43.80   37.30
   5   9  -1   88.29   13.90
   5   9  -1   61.89   14.90
   5   9  -1   86.59   16.80
   5   9  -1   81.49   49.99
  -5  -9   1   53.89   36.20
  -5  -9   1   65.59   23.10
  -5  -9   1   76.29   16.30
  -5  -9   1   51.99   40.80
  -5  -9   1   69.09   14.50
  -5  -9   1   45.00   38.40
  -5  -9   1   73.79   15.80
  -5  -9   1   68.39   26.40
  -5  -9   1  157.38   56.89
  -5  -9   1   42.40   74.79
  -5  -9   1   65.39   36.20
   4   9  -1   -4.90   29.40
   4   9  -1   -1.40    1.70
   4   9  -1   11.60   47.80
   4   9  -1  -34.00   62.99
   4   9  -1    5.30   26.70
   4   9  -1    1.20   23.40
   4   9  -1    3.40    5.50
   4   9  -1    2.50    8.70
   4   9  -1   -2.80    6.00
   4   9  -1   -6.10    3.90
   4   9  -1    4.60   91.99
   4   9  -1   -4.00    8.40
   4   9  -1  -54.39   42.30
   4   9  -1  -35.80   36.20
  -4  -9   1    2.00   18.20
  -4  -9   1   -0.70    7.10
  -4  -9   1   -6.70    8.00
  -4  -9   1   -0.60   44.20
  -4  -9   1  -19.00   28.60
  -4  -9   1  -28.30   24.70
  -4  -9   1  -49.80   59.39
  -4  -9   1  -24.50   26.30
  -4  -9   1   -0.70    8.80
  -4  -9   1    3.60   21.00
  -4  -9   1   56.59   42.60
  -4  -9   1   19.30   34.20
  -4  -9   1    2.20    5.30
   3   9  -1  148.69   71.49
   3   9  -1  110.09   48.80
   3   9  -1  139.69   36.50
   3   9  -1   95.79   12.70
   3   9  -1  101.29   15.00
   3   9  -1  127.49   16.90
   3   9  -1   96.39   73.89
   3   9  -1   91.79   46.10
   3   9  -1   95.99   36.30
   3   9  -1   81.29   13.50
   3   9  -1   90.99   98.29
   3   9  -1   59.09   51.89
   3   9  -1   83.89   16.70
   3   9  -1   84.59   16.60
   3   9  -1   62.89   33.70
   3   9  -1   78.29   31.10
   3   9  -1   74.69   57.69
  -3  -9   1   74.49   40.80
  -3  -9   1  109.99   16.40
  -3  -9   1   94.79   16.70
  -3  -9   1  107.79   38.50
  -3  -9   1  173.48   57.69
  -3  -9   1   56.69   31.70
  -3  -9   1  296.87  106.89
  -3  -9   1   88.49   16.20
  -3  -9   1   79.09   24.20
  -3  -9   1  110.39   52.69
  -3  -9   1  200.38   65.29
  -3  -9   1   63.59   59.79
  -3  -9   1   60.69   25.20
  -3  -9   1  132.49   18.20
   2   9  -1   36.20   50.49
   2   9  -1  150.98   40.20
   2   9  -1  106.89   63.49
   2   9  -1   70.09   35.10
   2   9  -1   73.99   35.60
   2   9  -1  122.59   64.89
   2   9  -1   34.70   96.99
   2   9  -1  101.29   12.30
   2   9  -1   90.29   44.80
   2   9  -1  108.89   28.60
   2   9  -1   56.09   28.10
   2   9  -1  101.29   14.20
   2   9  -1   67.59   13.10
   2   9  -1   81.09   16.20
   2   9  -1   61.29   39.80
   2   9  -1   69.69   15.40
   2   9  -1   74.39   71.99
   2   9  -1   87.19   15.00
  -2  -9   1  111.99   24.70
  -2  -9   1  167.58   65.29
  -2  -9   1  113.89   41.90
  -2  -9   1   66.49   40.20
  -2  -9   1  108.59   15.30
  -2  -9   1   97.09   17.30
  -2  -9   1  105.09   15.60
  -2  -9   1   84.39   15.50
  -2  -9   1  161.18   61.89
  -2  -9   1   91.29   34.40
  -2  -9   1   94.89   25.90
  -2  -9   1   79.79   16.60
   1   9  -1   45.00   30.90
   1   9  -1   83.49   35.70
   1   9  -1  105.69   33.80
   1   9  -1   67.29   11.40
   1   9  -1   39.20   24.60
   1   9  -1   81.69   12.00
   1   9  -1   68.09   55.19
   1   9  -1   48.90   36.00
   1   9  -1   68.89   26.40
   1   9  -1   49.70   14.00
   1   9  -1   13.20   91.79
   1   9  -1   53.79   53.09
   1   9  -1   48.80   39.80
   1   9  -1   75.69   10.50
   1   9  -1   54.89   58.69
   1   9  -1   59.19   12.40
   1   9  -1  184.88   90.99
  -1  -9   1   68.99   32.40
  -1  -9   1   14.00   37.40
  -1  -9   1   55.99   51.79
  -1  -9   1   72.09   20.50
  -1  -9   1   75.99   12.90
  -1  -9   1   60.49   14.40
  -1  -9   1   50.79   56.79
  -1  -9   1   77.19   12.90
  -1  -9   1   55.99   23.30
  -1  -9   1   75.19   41.70
  -1  -9   1   49.30   37.00
  -1  -9   1   62.79   13.70
  -1  -9   1   96.89   68.59
  -1  -9   1   72.49   13.90
   0   9  -1   47.50   33.40
   0   9  -1   52.39   27.00
   0   9  -1   76.99   12.90
   0   9  -1   55.19   35.40
   0   9  -1   77.49   10.90
   0   9  -1   59.99   42.20
   0   9  -1   64.99   68.09
   0   9  -1   80.99   14.00
   0   9  -1   47.60   14.20
   0   9  -1   54.19   63.49
   0   9  -1   33.50   49.50
   0   9  -1   72.59   11.90
   0   9  -1   51.19   82.19
   0   9  -1   72.19   58.39
   0   9  -1   54.09   31.20
   0   9  -1   89.49   33.60
   0  -9   1   39.20   58.89
   0  -9   1  126.89   43.30
   0  -9   1   56.89   35.90
   0  -9   1   84.69   13.40
   0  -9   1   66.49   23.10
   0  -9   1   64.49   13.60
   0  -9   1  107.19   35.80
   0  -9   1   76.79   20.70
   0  -9   1   80.49   50.89
   0  -9   1   65.29   15.00
   0  -9   1   97.99   73.79
   0  -9   1   60.89   41.20
   0  -9   1   83.69   14.20
  -1   9  -1  101.69   64.39
  -1   9  -1   19.00   27.40
  -1   9  -1   40.30    9.50
  -1   9  -1   24.20   88.79
  -1   9  -1   34.20    7.90
  -1   9  -1   40.80   37.40
  -1   9  -1  -10.60   23.70
  -1   9  -1  131.59   95.29
  -1   9  -1   70.19   41.90
  -1   9  -1   33.00   27.40
  -1   9  -1   58.49   12.10
  -1   9  -1   40.00   10.50
  -1   9  -1   45.70   57.89
  -1   9  -1   61.99   47.40
  -1   9  -1   33.40   33.80
   1  -9   1   32.80   17.80
   1  -9   1   36.40   61.39
   1  -9   1   64.99   70.49
   1  -9   1   51.89   10.50
   1  -9   1   39.10   11.10
   1  -9   1   20.70   31.80
   1  -9   1   46.90   11.20
   1  -9   1   32.20   19.60
   1  -9   1    3.10   36.40
   1  -9   1   34.80   10.60
   1  -9   1   35.80   39.90
  -2   9  -1   19.50    9.20
  -2   9  -1    8.70   24.00
  -2   9  -1   28.20    7.90
  -2   9  -1  -27.20   31.70
  -2   9  -1   39.20   60.59
  -2   9  -1   38.60   42.80
  -2   9  -1   12.20    8.40
  -2   9  -1  106.39   92.89
  -2   9  -1   29.90    9.70
  -2   9  -1    9.60   33.90
  -2   9  -1  -13.80   80.49
  -2   9  -1   -4.70   23.40
   2  -9   1   59.59   78.89
   2  -9   1   52.59   67.69
   2  -9   1   12.70   16.40
   2  -9   1   27.30   42.70
   2  -9   1    5.20   36.60
   2  -9   1   17.70    8.70
   2  -9   1   12.80   18.80
   2  -9   1   23.50   11.40
  -3   9  -1   -4.60   35.50
  -3   9  -1   95.59   63.19
  -3   9  -1  116.89   93.19
  -3   9  -1   69.19   50.39
  -3   9  -1   32.40   38.60
  -3   9  -1   29.90    9.60
  -3   9  -1   37.70    9.90
  -3   9  -1   47.80   17.40
  -3   9  -1   34.20    8.90
  -3   9  -1   37.40   33.10
  -3   9  -1  -12.40   25.40
   3  -9   1   29.40   12.80
   3  -9   1   38.50   20.00
   3  -9   1   31.80   47.50
   3  -9   1   18.60   44.50
   3  -9   1   25.00   21.30
  -4   9  -1   -2.20   38.70
  -4   9  -1   -4.60    5.70
  -4   9  -1  170.78   62.19
  -4   9  -1   40.10   31.70
  -4   9  -1   22.70   35.40
  -4   9  -1  -15.40   50.49
  -4   9  -1   -9.80    6.50
  -4   9  -1   -3.10    5.60
   4  -9   1  -18.80   10.00
   4  -9   1    9.40   49.60
   4  -9   1   22.50   22.60
   4  -9   1   -7.10   16.60
   4  -9   1  -41.60   52.29
  -5   9  -1   54.59   51.69
  -5   9  -1    1.50    8.10
  -5   9  -1   52.89   34.30
  -5   9  -1   51.09   42.40
   5  -9   1   11.10   20.70
   5  -9   1  -44.10   62.59
   5  -9   1    4.40    9.60
   5  -9   1   34.30   24.10
   5  -9   1  -37.70   64.99
  -6   9  -1  184.58   89.69
  -6   9  -1  167.48   25.10
  -6   9  -1  218.38   56.89
   6  -9   1  170.68   28.30
   6  -9   1   45.20   96.99
   6  -9   1   39.90   92.59
   6  -9   1  191.58   41.10
   6  -9   1  154.28   37.40
  -7   9  -1  545.35  123.89
  -7   9  -1  404.16   38.80
   7  -9   1  283.67   51.79
   7  -9   1  375.06  119.79
   7  -9   1  256.67   52.09
   7  -9   1   78.49  126.19
   7  -9   1  406.16   41.50
  10   8  -1   47.50   86.99
  10   8  -1  144.89   28.10
  10   8  -1  174.58   25.50
  10   8  -1  154.38   28.30
  10   8  -1  172.08   78.49
 -10  -8   1  131.19   65.29
 -10  -8   1   95.49   40.60
 -10  -8   1  118.69   43.00
 -10  -8   1  248.98   91.79
 -10  -8   1   10.80  124.79
   9   8  -1   42.50   17.20
   9   8  -1  -32.70   63.19
   9   8  -1   51.39   13.70
   9   8  -1    0.00   57.19
   9   8  -1   47.40   18.70
   9   8  -1  -65.69   61.49
  -9  -8   1   -1.90   33.90
  -9  -8   1   18.00   48.10
  -9  -8   1   33.30   39.40
  -9  -8   1   11.10   17.50
  -9  -8   1   -5.60   30.30
  -9  -8   1   80.29   66.59
  -9  -8   1 -129.99  105.89
  -9  -8   1   54.29   13.20
   8   8  -1   22.20   13.80
   8   8  -1  -60.89   48.20
   8   8  -1    1.50   12.30
   8   8  -1  -18.90   53.19
   8   8  -1  -22.80   40.50
   8   8  -1    3.40    7.40
  -8  -8   1  -19.10   11.70
  -8  -8   1   -3.50   34.80
  -8  -8   1  -16.80   26.90
  -8  -8   1  -49.30   24.80
  -8  -8   1   -5.00    7.80
  -8  -8   1  -44.10   95.69
  -8  -8   1   52.99   49.99
  -8  -8   1   -7.10   31.20
   7   8  -1  200.88  128.89
   7   8  -1  268.07   80.29
   7   8  -1  474.35   50.69
   7   8  -1  288.07   76.39
   7   8  -1  510.35  101.29
   7   8  -1  462.65   49.99
   7   8  -1  472.05   46.60
  -7  -8   1  561.04   47.40
  -7  -8   1  417.76   59.89
  -7  -8   1  667.93  129.99
  -7  -8   1  563.04   80.29
  -7  -8   1  638.24  118.19
  -7  -8   1  441.66   64.49
  -7  -8   1  496.05   52.99
  -7  -8   1  473.35   87.69
  -7  -8   1  470.25   75.09
  -7  -8   1  479.05   47.40
   6   8  -1   30.10   40.10
   6   8  -1   50.69   11.20
   6   8  -1   64.39   49.90
   6   8  -1   38.90   12.80
   6   8  -1   16.40   27.70
   6   8  -1   49.00   12.50
   6   8  -1   32.60   13.10
   6   8  -1    8.50   86.69
   6   8  -1   58.19   34.50
  -6  -8   1   45.20   74.79
  -6  -8   1   54.99   31.80
  -6  -8   1   51.89   12.30
  -6  -8   1   32.00   36.40
  -6  -8   1   23.10   37.50
  -6  -8   1   55.89   12.50
  -6  -8   1   50.99   32.20
  -6  -8   1   43.40   12.20
  -6  -8   1  108.29   54.09
  -6  -8   1   18.20   22.60
  -6  -8   1   56.69   27.00
  -6  -8   1   31.80   12.90
   5   8  -1  323.57   30.30
   5   8  -1  355.06   98.49
   5   8  -1  265.77   65.99
   5   8  -1  370.96   73.49
   5   8  -1  144.49  103.49
   5   8  -1  308.67   33.30
   5   8  -1  321.67   31.30
   5   8  -1  277.67   34.20
   5   8  -1  191.78   51.19
   5   8  -1  208.28   64.29
   5   8  -1  327.97   37.40
   5   8  -1  298.37   28.10
   5   8  -1  342.97   77.09
  -5  -8   1  335.77   32.70
  -5  -8   1  407.56   92.99
  -5  -8   1  451.45   79.49
  -5  -8   1  246.88   40.40
  -5  -8   1  304.87   31.50
  -5  -8   1  229.98   53.99
  -5  -8   1  231.08   49.40
  -5  -8   1  248.58   41.50
  -5  -8   1  365.26   99.99
  -5  -8   1  317.17   34.90
  -5  -8   1  291.57   55.39
  -5  -8   1  322.47   54.19
  -5  -8   1  303.57   31.90
  -5  -8   1  257.37   49.99
   4   8  -1   87.09   52.49
   4   8  -1   94.89   63.19
   4   8  -1   63.99   14.30
   4   8  -1   60.39   39.90
   4   8  -1   88.39  101.69
   4   8  -1   84.59   14.20
   4   8  -1   55.89   36.30
   4   8  -1   77.89   15.50
   4   8  -1  102.99   66.49
   4   8  -1   75.69   11.20
   4   8  -1   66.49   11.80
   4   8  -1  108.09   56.89
   4   8  -1   69.89   31.70
   4   8  -1   82.09   12.70
   4   8  -1   63.99   34.10
   4   8  -1   92.79   33.00
  -4  -8   1   89.69   34.00
  -4  -8   1  107.19   37.50
  -4  -8   1   76.09   26.00
  -4  -8   1   63.69   13.90
  -4  -8   1  134.89   64.99
  -4  -8   1   48.40   31.30
  -4  -8   1   58.89   38.40
  -4  -8   1   89.49   15.70
  -4  -8   1   69.59   22.10
  -4  -8   1   76.89   14.10
  -4  -8   1  183.58   84.79
  -4  -8   1   98.09   15.40
  -4  -8   1  131.29   56.69
  -4  -8   1  109.49   56.99
  -4  -8   1  105.09   51.59
   3   8  -1   75.29   66.89
   3   8  -1   73.59   58.59
   3   8  -1   96.09   34.70
   3   8  -1   69.09   10.70
   3   8  -1   88.29   13.30
   3   8  -1   93.89   43.30
   3   8  -1   63.39   35.10
   3   8  -1   72.39   37.10
   3   8  -1  127.79   59.89
   3   8  -1   52.39   29.00
   3   8  -1   71.29   58.39
   3   8  -1   98.99   14.80
   3   8  -1   90.09   26.60
   3   8  -1   66.79   14.60
   3   8  -1   42.60   75.49
   3   8  -1   81.59   15.30
   3   8  -1   54.99   38.80
  -3  -8   1   83.79   22.00
  -3  -8   1   70.69   30.50
  -3  -8   1   89.19   40.50
  -3  -8   1   86.69   15.90
  -3  -8   1   81.89   14.40
  -3  -8   1   80.19   34.40
  -3  -8   1  105.19   54.79
  -3  -8   1   90.79   14.50
  -3  -8   1  161.38   64.09
  -3  -8   1  126.59   95.89
  -3  -8   1   93.09   55.69
  -3  -8   1   79.79   24.70
  -3  -8   1   78.19   32.50
  -3  -8   1  100.99   51.39
  -3  -8   1   70.79   14.00
   2   8  -1  441.66   68.89
   2   8  -1  297.67  114.49
   2   8  -1  493.25   91.39
   2   8  -1  386.66   52.99
   2   8  -1  367.86   81.49
   2   8  -1  355.56   73.09
   2   8  -1  302.47   63.49
   2   8  -1  367.16   38.20
   2   8  -1  333.97   53.99
   2   8  -1  351.86   39.20
   2   8  -1  347.57   34.70
   2   8  -1  384.46   98.29
   2   8  -1  312.67   64.99
   2   8  -1  352.16   33.30
   2   8  -1  382.76   35.70
   2   8  -1  246.58   53.29
   2   8  -1  372.86   80.29
   2   8  -1  340.07   34.00
  -2  -8   1  521.45  102.79
  -2  -8   1  383.36   34.90
  -2  -8   1  395.36   37.80
  -2  -8   1  412.86   80.09
  -2  -8   1  354.96   44.40
  -2  -8   1  407.56   46.80
  -2  -8   1  352.96   36.50
  -2  -8   1  398.96   36.20
  -2  -8   1  410.86   37.40
  -2  -8   1  240.58   56.29
  -2  -8   1  472.15   86.49
  -2  -8   1  458.35   57.19
  -2  -8   1  410.96   70.29
  -2  -8   1  375.56   64.89
   1   8  -1  155.38   14.80
   1   8  -1  128.19   15.20
   1   8  -1   98.99   81.79
   1   8  -1  178.08   69.39
   1   8  -1   94.39   37.90
   1   8  -1   65.49   29.20
   1   8  -1  125.59   37.60
   1   8  -1  187.78   95.49
   1   8  -1  130.69   31.80
   1   8  -1   77.19   34.10
   1   8  -1  151.98   53.89
   1   8  -1  149.88   38.50
   1   8  -1  131.59   59.79
   1   8  -1  114.89   18.40
   1   8  -1  136.29   17.70
   1   8  -1  132.89   45.90
   1   8  -1  130.49   15.30
  -1  -8   1  164.08   17.60
  -1  -8   1  110.89   19.00
  -1  -8   1   81.79   40.40
  -1  -8   1  115.79   23.60
  -1  -8   1  120.69   65.09
  -1  -8   1  133.79   36.60
  -1  -8   1  158.58   15.90
  -1  -8   1  123.59   18.10
  -1  -8   1  218.28   67.69
  -1  -8   1  135.09   27.10
  -1  -8   1  165.58   17.80
  -1  -8   1  141.99   60.69
  -1  -8   1  153.68   43.00
   0   8  -1 1052.29  102.99
   0   8  -1  843.52  130.09
   0   8  -1 1118.29  132.99
   0   8  -1 1041.10   88.79
   0   8  -1  913.91  137.99
   0   8  -1  936.91  152.08
   0   8  -1  919.81  115.79
   0   8  -1  950.90   86.49
   0   8  -1 1138.79  119.09
   0   8  -1 1091.79  105.99
   0   8  -1  992.90   88.39
   0   8  -1 1021.00   88.39
   0   8  -1 1045.40  144.69
   0   8  -1 1251.47  118.09
   0   8  -1 1009.50   91.19
   0   8  -1 1010.60  119.89
   0  -8   1 1016.70   89.59
   0  -8   1 1019.00   97.39
   0  -8   1 1026.70  127.39
   0  -8   1 1016.50  121.49
   0  -8   1 1091.89   98.39
   0  -8   1 1151.38  114.79
   0  -8   1 1036.40   88.59
   0  -8   1  972.00  128.59
   0  -8   1 1031.80  144.49
   0  -8   1 1121.39  104.49
   0  -8   1  821.42  137.59
   0  -8   1 1077.39   91.09
   0  -8   1 1052.49   88.89
   0  -8   1  925.21  128.79
  -1   8  -1  428.06  113.09
  -1   8  -1  378.86   65.79
  -1   8  -1  342.57   56.09
  -1   8  -1  263.87   83.79
  -1   8  -1  383.56   35.10
  -1   8  -1  328.67   79.69
  -1   8  -1  346.07   32.70
  -1   8  -1  378.76   68.29
  -1   8  -1  238.38   52.49
  -1   8  -1  350.16   34.30
  -1   8  -1  389.56   79.59
  -1   8  -1  429.86   56.49
  -1   8  -1  331.57   34.60
  -1   8  -1  349.07  109.49
  -1   8  -1  364.06   66.69
  -1   8  -1  480.55   72.39
   1  -8   1  397.76   38.50
   1  -8   1  282.27   60.19
   1  -8   1  497.15   79.99
   1  -8   1  275.87   60.59
   1  -8   1  347.87   43.00
   1  -8   1  377.36   36.60
   1  -8   1  334.17   87.59
   1  -8   1  385.16   34.90
   1  -8   1  499.45  110.39
   1  -8   1  338.47   45.80
   1  -8   1  419.26   57.09
   1  -8   1  421.26   35.90
  -2   8  -1   62.89   18.90
  -2   8  -1   64.09   64.09
  -2   8  -1   47.80   32.10
  -2   8  -1   41.70   38.60
  -2   8  -1    4.80   42.20
  -2   8  -1   46.50    9.90
  -2   8  -1  -11.00   26.00
  -2   8  -1   19.60   26.40
  -2   8  -1   50.09   11.20
  -2   8  -1  -59.79   83.49
  -2   8  -1   42.50    9.60
  -2   8  -1   48.20   53.29
  -2   8  -1   18.90   31.40
  -2   8  -1   29.80   27.10
  -2   8  -1   43.40    8.10
  -2   8  -1   44.30   62.29
  -2   8  -1   11.60   31.90
  -2   8  -1   45.00   15.80
   2  -8   1   23.90   15.10
   2  -8   1   61.49   77.49
   2  -8   1   12.30   31.50
   2  -8   1   42.10    9.10
   2  -8   1   33.60    9.90
   2  -8   1   29.80   38.20
   2  -8   1   29.20   17.70
   2  -8   1   45.90   10.50
   2  -8   1    5.50   33.20
   2  -8   1   31.80   49.20
   2  -8   1   43.40   65.59
   2  -8   1   21.20   31.00
  -3   8  -1    8.40    6.30
  -3   8  -1  -49.70   80.39
  -3   8  -1    4.10   58.39
  -3   8  -1   -7.90   68.09
  -3   8  -1  -27.60   23.50
  -3   8  -1   33.50   30.90
  -3   8  -1   26.30   34.30
  -3   8  -1   10.80    6.70
  -3   8  -1   13.90   24.60
  -3   8  -1    4.50    6.30
  -3   8  -1   21.60   33.00
  -3   8  -1    4.60   13.80
  -3   8  -1   -7.10   47.10
  -3   8  -1   26.90    9.70
   3  -8   1   14.10   16.20
   3  -8   1    8.80    9.50
   3  -8   1   31.50   66.89
   3  -8   1   10.30   15.00
   3  -8   1   16.00    7.90
   3  -8   1   13.60   37.80
   3  -8   1   -4.20    8.90
   3  -8   1    5.40   35.50
   3  -8   1   -5.00   69.19
  -4   8  -1  323.07   40.20
  -4   8  -1  243.88   69.39
  -4   8  -1  191.48   49.30
  -4   8  -1  316.77   30.20
  -4   8  -1  309.37   28.40
  -4   8  -1  312.87   54.99
  -4   8  -1  324.67   64.49
  -4   8  -1  398.26   84.49
  -4   8  -1  280.97   29.80
   4  -8   1  256.67   40.20
   4  -8   1  242.48   40.00
   4  -8   1  265.97   66.29
   4  -8   1  279.17   32.20
   4  -8   1  227.48   63.99
  -5   8  -1  111.49   51.59
  -5   8  -1  -11.90   40.20
  -5   8  -1   81.39   36.20
  -5   8  -1   46.60   13.50
  -5   8  -1   59.09   13.70
  -5   8  -1   87.39   40.70
  -5   8  -1   63.69   20.00
  -5   8  -1   53.49   11.20
   5  -8   1   39.70   21.10
   5  -8   1   36.10   58.09
   5  -8   1   52.49   24.60
   5  -8   1   12.60   55.69
   5  -8   1   59.19   16.20
  -6   8  -1  145.39   48.20
  -6   8  -1  131.79   75.09
  -6   8  -1  113.19   19.90
  -6   8  -1  127.19   17.60
  -6   8  -1  167.98   46.30
  -6   8  -1  157.28   27.90
  -6   8  -1  -40.00   85.59
   6  -8   1   17.70   77.19
   6  -8   1   99.39   31.40
   6  -8   1  129.59   31.80
   6  -8   1  143.19   77.29
   6  -8   1  128.09   23.00
  -7   8  -1  118.89   40.40
  -7   8  -1 -215.58  105.19
  -7   8  -1   59.99   20.60
  -7   8  -1  -36.80   65.89
  -7   8  -1   24.10   12.90
   7  -8   1    8.50   25.20
   7  -8   1  -74.39   75.99
   7  -8   1   -8.80   21.20
  10   7  -1 -143.59   61.49
  10   7  -1    9.40   15.90
  10   7  -1   22.10   13.20
  10   7  -1   17.10   16.00
  10   7  -1  -88.69   62.59
  10   7  -1  -30.00   70.79
 -10  -7   1 -126.49  103.59
 -10  -7   1   25.30   41.20
 -10  -7   1  -12.40   18.20
 -10  -7   1  106.59   76.19
 -10  -7   1  -51.29   33.50
 -10  -7   1  -72.49   29.20
 -10  -7   1  -49.50   46.50
   9   7  -1    7.80   64.89
   9   7  -1   31.50   12.40
   9   7  -1  -22.90   52.49
   9   7  -1  -14.00   59.89
   9   7  -1   26.00   15.70
   9   7  -1   23.70   15.10
  -9  -7   1   18.90   17.60
  -9  -7   1   70.59   57.49
  -9  -7   1  -39.60   98.89
  -9  -7   1  -20.10   41.30
  -9  -7   1   26.50   10.40
  -9  -7   1    5.40   28.60
  -9  -7   1   -0.50   33.70
  -9  -7   1    2.80   30.10
   8   7  -1  -71.39   44.50
   8   7  -1  -38.50   36.90
   8   7  -1   -3.80   11.60
   8   7  -1 -109.39   42.80
   8   7  -1    0.50    9.10
   8   7  -1   16.10   13.00
  -8  -7   1   27.50   43.10
  -8  -7   1    4.70    7.70
  -8  -7   1  -27.30   22.00
  -8  -7   1  -12.00   30.50
  -8  -7   1   -8.90   86.79
  -8  -7   1  -29.30   11.60
  -8  -7   1   -5.90   34.20
  -8  -7   1  -22.70   22.90
   7   7  -1    4.90   75.69
   7   7  -1   28.10   11.00
   7   7  -1   -3.70   41.30
   7   7  -1   12.50   48.90
   7   7  -1    4.90   31.80
   7   7  -1   40.70   28.00
   7   7  -1   17.20    9.80
   7   7  -1   22.10   11.70
   7   7  -1   20.00   12.10
  -7  -7   1   18.80   28.40
  -7  -7   1   42.90   11.00
  -7  -7   1   -3.60   29.60
  -7  -7   1   32.30   76.99
  -7  -7   1   57.39   39.30
  -7  -7   1    0.00   23.40
  -7  -7   1   13.70   12.30
  -7  -7   1   13.80   24.60
  -7  -7   1   29.80   37.80
  -7  -7   1   76.29   44.10
   6   7  -1  285.57   29.60
   6   7  -1  219.48  111.79
   6   7  -1  282.47   28.40
   6   7  -1  284.07   27.60
   6   7  -1  155.68   49.70
   6   7  -1  433.06   92.29
   6   7  -1  273.07   33.00
   6   7  -1  169.28   64.29
   6   7  -1  252.17   31.70
   6   7  -1  213.38   61.69
   6   7  -1  200.28   47.10
  -6  -7   1  210.88   38.90
  -6  -7   1  410.06   92.29
  -6  -7   1  271.67   28.20
  -6  -7   1  311.77   52.09
  -6  -7   1  280.27   29.70
  -6  -7   1  238.88   53.19
  -6  -7   1  325.87   29.40
  -6  -7   1  240.38   48.20
  -6  -7   1  378.56   72.29
  -6  -7   1  214.78   39.40
  -6  -7   1  285.67   34.90
  -6  -7   1  314.37   55.19
  -6  -7   1  270.97   28.70
   5   7  -1  123.49   17.10
   5   7  -1   40.90   94.79
   5   7  -1   95.89   49.30
   5   7  -1  139.49   48.50
   5   7  -1  114.59   36.00
   5   7  -1   95.39   40.30
   5   7  -1  151.28   19.40
   5   7  -1  117.89   55.09
   5   7  -1   89.79   62.59
   5   7  -1  110.09   16.60
   5   7  -1  104.49   18.80
   5   7  -1   91.29   17.90
   5   7  -1  203.68   65.49
   5   7  -1  158.78   40.60
  -5  -7   1  131.89   18.40
  -5  -7   1  102.89   33.50
  -5  -7   1  105.89   28.50
  -5  -7   1  167.58   53.89
  -5  -7   1  134.09   36.40
  -5  -7   1  161.48  107.39
  -5  -7   1  134.29   28.60
  -5  -7   1  137.79   18.30
  -5  -7   1  168.38   17.40
  -5  -7   1  257.87   72.59
  -5  -7   1   96.19   40.70
  -5  -7   1  127.19   19.50
  -5  -7   1  146.69   43.40
  -5  -7   1  209.18   62.49
  -5  -7   1  284.47   54.59
  -5  -7   1  140.69   19.30
   4   7  -1    5.90   22.40
   4   7  -1   12.90    6.00
   4   7  -1  -75.69   88.99
   4   7  -1   -0.20   49.70
   4   7  -1   20.10   27.90
   4   7  -1   36.90   26.80
   4   7  -1    5.50    6.00
   4   7  -1   16.60   18.10
   4   7  -1    6.90    6.70
   4   7  -1   83.99   57.09
   4   7  -1   19.80   47.80
   4   7  -1   16.00    6.50
   4   7  -1   11.60   37.50
   4   7  -1    2.90   25.50
   4   7  -1   43.70   16.60
   4   7  -1   12.50    9.40
   4   7  -1   12.80    9.30
   4   7  -1   -3.50   50.29
  -4  -7   1   11.50   32.60
  -4  -7   1   22.30   47.00
  -4  -7   1    9.60   45.20
  -4  -7   1   13.40    9.00
  -4  -7   1    5.20   50.69
  -4  -7   1    9.90    7.30
  -4  -7   1  -10.70   62.99
  -4  -7   1   19.80   25.50
  -4  -7   1    5.20   30.70
  -4  -7   1   28.80   30.80
  -4  -7   1   13.00   15.90
  -4  -7   1   17.30    9.90
  -4  -7   1    4.00    7.80
  -4  -7   1   27.20   24.10
  -4  -7   1    1.90   19.20
   3   7  -1   14.60    5.90
   3   7  -1  -19.70   48.90
   3   7  -1    6.60   24.00
   3   7  -1   19.50    7.40
   3   7  -1   32.70   45.00
   3   7  -1   30.10   65.19
   3   7  -1   48.40   17.80
   3   7  -1   32.40   36.40
   3   7  -1   12.50   43.80
   3   7  -1   36.50   58.39
   3   7  -1   13.50    8.80
   3   7  -1   18.30    6.30
   3   7  -1    2.30   26.40
   3   7  -1   -2.30   23.50
   3   7  -1   12.50    6.60
   3   7  -1   16.20    9.50
   3   7  -1   34.10   28.60
   3   7  -1   20.90   18.90
  -3  -7   1   20.80   14.50
  -3  -7   1    5.30   38.50
  -3  -7   1   46.00   28.50
  -3  -7   1   47.40   84.19
  -3  -7   1    4.70   22.70
  -3  -7   1   31.90   15.40
  -3  -7   1   19.40   21.80
  -3  -7   1   31.90   41.50
  -3  -7   1   14.00   35.70
  -3  -7   1   19.60    6.90
  -3  -7   1    3.10   28.10
  -3  -7   1   19.90    8.10
  -3  -7   1   21.00    9.80
  -3  -7   1   27.40   10.10
  -3  -7   1    8.50   44.80
   2   7  -1   80.69   47.30
   2   7  -1   69.29   14.10
   2   7  -1   67.49   36.90
   2   7  -1   92.29   32.10
   2   7  -1   73.29   31.80
   2   7  -1   53.89   47.40
   2   7  -1   70.19   32.20
   2   7  -1   77.59   11.40
   2   7  -1   78.99   14.30
   2   7  -1   89.19   50.09
   2   7  -1  145.19   69.39
   2   7  -1   58.49   26.50
   2   7  -1   91.89   11.10
   2   7  -1   92.39   13.60
   2   7  -1   68.39   31.10
   2   7  -1   89.89   10.60
   2   7  -1   73.09   24.20
   2   7  -1  104.49   67.39
  -2  -7   1   88.69   13.60
  -2  -7   1  126.19   31.50
  -2  -7   1   95.89   14.40
  -2  -7   1  121.09   50.89
  -2  -7   1   50.69   32.10
  -2  -7   1   96.69   21.80
  -2  -7   1   96.89   45.80
  -2  -7   1   95.59   79.59
  -2  -7   1  103.49   14.10
  -2  -7   1  141.89   44.40
  -2  -7   1  120.09   58.99
  -2  -7   1   61.59   26.10
  -2  -7   1   82.99   19.30
  -2  -7   1   89.09   13.40
  -2  -7   1   96.49   13.00
   1   7  -1   45.00   17.90
   1   7  -1   48.10   29.40
   1   7  -1   33.30   21.20
   1   7  -1   72.89   61.19
   1   7  -1   67.69   56.29
   1   7  -1   36.10   44.90
   1   7  -1   78.69   63.09
   1   7  -1   37.40    8.10
   1   7  -1   23.40   23.80
   1   7  -1   17.70   24.60
   1   7  -1   39.60   32.20
   1   7  -1    9.70   20.70
   1   7  -1   45.80   11.30
   1   7  -1   51.09   42.60
   1   7  -1   79.49   30.40
   1   7  -1   42.80    7.20
   1   7  -1   40.70    7.90
   1   7  -1   30.20    8.20
  -1  -7   1   34.30    9.10
  -1  -7   1   35.20   28.70
  -1  -7   1   41.80   57.69
  -1  -7   1   41.10    8.50
  -1  -7   1   21.90   30.00
  -1  -7   1   79.79   34.30
  -1  -7   1   56.59   10.20
  -1  -7   1   56.29   18.40
  -1  -7   1   54.79   42.40
  -1  -7   1   17.20   29.90
  -1  -7   1   39.50    9.80
  -1  -7   1   41.50    9.30
  -1  -7   1   49.99   15.40
   0   7  -1  498.35   47.10
   0   7  -1  489.75   46.90
   0   7  -1  617.34   78.29
   0   7  -1  382.86   67.29
   0   7  -1  586.34   63.79
   0   7  -1  577.44   84.99
   0   7  -1  530.05  112.59
   0   7  -1  516.65   61.79
   0   7  -1  445.96   88.09
   0   7  -1  547.55   47.10
   0   7  -1  669.53  118.99
   0   7  -1  505.75   62.49
   0   7  -1  440.46   75.09
   0   7  -1  518.65   77.69
   0   7  -1  558.94   45.70
   0   7  -1  618.54   75.49
   0   7  -1  501.15   49.70
   0   7  -1  420.66   91.79
   0  -7   1  446.06   85.89
   0  -7   1  543.25   55.39
   0  -7   1  460.75   78.49
   0  -7   1  608.04   82.19
   0  -7   1  623.54  106.29
   0  -7   1  522.45   47.50
   0  -7   1  559.54   48.40
   0  -7   1  558.84   49.60
   0  -7   1  510.25   62.49
   0  -7   1  649.34   73.89
   0  -7   1  550.24   56.19
   0  -7   1  498.45   46.80
   0  -7   1  570.94   91.19
  -1   7  -1  895.51   81.59
  -1   7  -1  752.02  102.69
  -1   7  -1  796.92   93.89
  -1   7  -1  711.63   66.19
  -1   7  -1  687.63   82.09
  -1   7  -1  764.22   65.09
  -1   7  -1 1102.69  142.19
  -1   7  -1  780.72   90.29
  -1   7  -1  720.03   95.69
  -1   7  -1  770.02   66.89
  -1   7  -1  757.02  135.49
  -1   7  -1  694.73   94.09
  -1   7  -1  772.52   67.19
  -1   7  -1  827.82   93.29
  -1   7  -1  606.84  109.39
  -1   7  -1  572.84  101.39
   1  -7   1  732.53   74.29
   1  -7   1  775.02   67.19
   1  -7   1  819.12  108.89
   1  -7   1  812.82  134.59
   1  -7   1  810.02   66.99
   1  -7   1  745.33   68.89
   1  -7   1  797.62   75.29
   1  -7   1  748.23  104.99
   1  -7   1  691.63   98.59
   1  -7   1  838.22   66.99
   1  -7   1  737.23   79.99
   1  -7   1  776.62   92.29
  -2   7  -1   18.70   31.80
  -2   7  -1   32.90   18.90
  -2   7  -1   41.10    8.90
  -2   7  -1   34.20   45.50
  -2   7  -1   31.70   32.70
  -2   7  -1    7.60   21.40
  -2   7  -1   45.10    7.90
  -2   7  -1   27.70   25.80
  -2   7  -1   49.60    9.40
  -2   7  -1   33.30   16.10
  -2   7  -1   22.10   28.40
  -2   7  -1   56.29   31.10
  -2   7  -1   39.80    9.80
  -2   7  -1   -4.60   89.29
  -2   7  -1   77.29   42.20
  -2   7  -1   60.69   78.69
  -2   7  -1   83.89   64.49
   2  -7   1    8.30   32.60
   2  -7   1   50.49   31.00
   2  -7   1   -0.50   32.60
   2  -7   1   37.10    9.60
   2  -7   1   35.90   37.10
   2  -7   1   -9.60   37.90
   2  -7   1   54.09   83.49
   2  -7   1   28.60    7.80
   2  -7   1   54.79    9.30
   2  -7   1   35.10   15.40
   2  -7   1   40.00   17.90
   2  -7   1   22.50   61.29
  -3   7  -1   10.60   24.20
  -3   7  -1  -12.00   54.09
  -3   7  -1   27.70    9.20
  -3   7  -1   28.90   47.10
  -3   7  -1   23.60   39.00
  -3   7  -1   27.30   14.50
  -3   7  -1  -91.89   86.99
  -3   7  -1    5.90   24.70
  -3   7  -1   21.20   30.90
  -3   7  -1   25.20   32.80
  -3   7  -1   28.90    8.10
  -3   7  -1   23.70   15.30
  -3   7  -1   16.80   27.90
  -3   7  -1   34.20    7.50
  -3   7  -1   35.30    8.70
  -3   7  -1  -17.50   31.00
  -3   7  -1   45.20   18.50
   3  -7   1   49.30   39.30
   3  -7   1   19.30   45.60
   3  -7   1   42.40   10.10
   3  -7   1   35.40   15.40
   3  -7   1   64.69   40.90
   3  -7   1   95.39   69.49
   3  -7   1   18.70   31.30
   3  -7   1   26.20    8.90
   3  -7   1   64.29   86.89
   3  -7   1   28.10   16.60
   3  -7   1   35.20   35.00
   3  -7   1   45.60    9.40
  -4   7  -1   14.70    8.60
  -4   7  -1   12.20   32.10
  -4   7  -1   19.90   32.20
  -4   7  -1  -29.10   23.40
  -4   7  -1   39.30   18.20
  -4   7  -1   21.00   14.20
  -4   7  -1    9.20    6.40
  -4   7  -1   99.09   59.89
  -4   7  -1   16.10   14.50
  -4   7  -1  -59.09   49.20
  -4   7  -1   12.50    8.30
  -4   7  -1    6.20   35.00
  -4   7  -1   36.00   99.19
  -4   7  -1    4.40   22.90
  -4   7  -1    5.10    7.90
  -4   7  -1   -8.10   37.10
  -4   7  -1   39.50   45.40
   4  -7   1    7.30    7.30
   4  -7   1  -21.40   13.30
   4  -7   1   12.80   60.39
   4  -7   1   11.80   13.80
   4  -7   1   12.90    7.90
   4  -7   1   12.20   35.70
   4  -7   1   40.00   85.89
   4  -7   1    8.40    8.30
   4  -7   1    1.50   36.90
  -5   7  -1   22.20   14.60
  -5   7  -1   -0.20    7.50
  -5   7  -1   18.40   34.30
  -5   7  -1   24.60   36.40
  -5   7  -1   14.60    7.30
  -5   7  -1    4.90   16.10
  -5   7  -1  -54.09   52.79
  -5   7  -1   74.09   53.39
  -5   7  -1   15.80   25.90
  -5   7  -1  -16.00   35.00
  -5   7  -1    3.80    5.90
   5  -7   1  -18.50   43.60
   5  -7   1    3.60   14.90
   5  -7   1    3.60   44.40
   5  -7   1   -5.80   15.10
   5  -7   1   -0.90    9.90
  -6   7  -1  -30.30   51.39
  -6   7  -1  -44.20   39.30
  -6   7  -1   37.90   17.70
  -6   7  -1   36.60   11.60
  -6   7  -1   18.00    8.10
  -6   7  -1    8.20    8.30
  -6   7  -1   90.99   18.40
  -6   7  -1   71.39   40.90
  -6   7  -1 -101.19   63.99
  -6   7  -1   52.99   32.20
   6  -7   1    2.70   11.70
   6  -7   1  -47.60   56.39
   6  -7   1  -32.50   55.29
   6  -7   1   15.10   18.80
   6  -7   1   25.00   21.30
  -7   7  -1  113.09   39.20
  -7   7  -1   68.49   23.60
  -7   7  -1   81.69   40.70
  -7   7  -1   40.80   10.90
  -7   7  -1 -159.28   79.29
  -7   7  -1   96.09   57.69
  -7   7  -1   45.50   13.80
   7  -7   1 -130.19   75.39
   7  -7   1   28.90   15.30
   7  -7   1  -20.20   72.49
   7  -7   1   18.60   21.90
   7  -7   1   18.30   22.00
  -8   7  -1 -114.09   66.29
  -8   7  -1   98.69   43.60
  -8   7  -1  109.59   36.30
   8  -7   1   -2.50   26.30
   8  -7   1   26.80   25.40
   8  -7   1 -119.09   89.59
  10   6  -1 -101.09   73.79
  10   6  -1   -0.90    8.00
  10   6  -1   11.70   15.30
  10   6  -1 -103.59   55.69
  10   6  -1    3.20   14.60
 -10  -6   1   33.60   47.50
 -10  -6   1  -26.30   29.30
 -10  -6   1  120.29   66.09
 -10  -6   1 -134.39   96.49
 -10  -6   1  -13.20   17.30
 -10  -6   1   62.59   40.90
 -10  -6   1  -45.50   27.60
   9   6  -1  294.87   83.49
   9   6  -1  277.07   78.89
   9   6  -1  346.37   44.30
   9   6  -1  214.18   78.79
   9   6  -1  364.36   38.90
   9   6  -1  354.86   45.20
  -9  -6   1  363.46   47.30
  -9  -6   1  306.57   50.79
  -9  -6   1  341.27   53.19
  -9  -6   1  418.26   36.50
  -9  -6   1  566.24  131.39
  -9  -6   1  299.37   65.09
  -9  -6   1  344.67   64.49
   8   6  -1   56.69   52.99
   8   6  -1   50.79   54.99
   8   6  -1   89.09   20.30
   8   6  -1   82.89   19.50
   8   6  -1   68.79   44.80
   8   6  -1  112.79  104.89
   8   6  -1   96.49   18.00
  -8  -6   1  157.68   52.89
  -8  -6   1   97.19   21.10
  -8  -6   1   67.69   31.10
  -8  -6   1  126.09   40.30
  -8  -6   1   88.19   38.80
  -8  -6   1  124.49   17.20
  -8  -6   1   85.39   30.40
  -8  -6   1  189.68   93.49
  -8  -6   1  132.99   48.20
   7   6  -1   -3.60   35.00
   7   6  -1   27.50    9.90
   7   6  -1   27.50   21.20
   7   6  -1    1.90    8.40
   7   6  -1   15.00   45.90
   7   6  -1  -28.90   88.39
   7   6  -1   10.10   30.60
   7   6  -1    1.60    9.40
   7   6  -1    2.30   10.30
  -7  -6   1   10.50   21.70
  -7  -6   1  -18.20   20.90
  -7  -6   1   34.00   66.99
  -7  -6   1   17.60   34.20
  -7  -6   1   -6.70   24.90
  -7  -6   1   46.80   29.60
  -7  -6   1   14.70   11.70
  -7  -6   1   40.80   40.40
  -7  -6   1   15.60    7.60
  -7  -6   1   18.80    8.50
  -7  -6   1   17.20   31.50
   6   6  -1  468.55   95.09
   6   6  -1  332.97   39.20
   6   6  -1  319.37   35.90
   6   6  -1  445.16   69.49
   6   6  -1  271.97   72.09
   6   6  -1  452.95   82.59
   6   6  -1  435.36   71.49
   6   6  -1  371.06   37.10
   6   6  -1  302.67   69.69
   6   6  -1  329.67   40.00
   6   6  -1  238.78  112.19
  -6  -6   1  390.56   42.10
  -6  -6   1  402.26   54.29
  -6  -6   1  401.96   65.79
  -6  -6   1  430.46   81.89
  -6  -6   1  354.86   36.50
  -6  -6   1  445.86   62.79
  -6  -6   1  410.46   61.79
  -6  -6   1  464.15   91.99
  -6  -6   1  406.66   38.20
  -6  -6   1  385.76   36.80
  -6  -6   1  389.96   74.59
  -6  -6   1  382.06   36.90
  -6  -6   1  389.26   81.09
  -6  -6   1  329.77   47.30
  -6  -6   1  466.85  132.39
   5   6  -1  165.98   44.70
   5   6  -1  233.18   25.20
   5   6  -1  219.48   23.40
   5   6  -1  235.18   66.99
   5   6  -1  237.78   51.99
   5   6  -1  184.78   46.70
   5   6  -1  242.48   24.80
   5   6  -1  218.38   27.00
   5   6  -1  187.98   36.50
   5   6  -1  204.18   22.30
   5   6  -1  189.08   24.10
   5   6  -1  168.38   42.50
   5   6  -1  184.78   53.09
   5   6  -1  230.98   27.50
   5   6  -1  163.38  107.19
   5   6  -1  241.58   57.09
   5   6  -1  257.77   69.79
  -5  -6   1  350.06   52.99
  -5  -6   1  283.27   25.10
  -5  -6   1  257.67   65.79
  -5  -6   1  250.37   67.29
  -5  -6   1  264.87   28.90
  -5  -6   1  240.18   24.90
  -5  -6   1  214.88   42.70
  -5  -6   1  184.18   45.70
  -5  -6   1  346.67   58.39
  -5  -6   1  207.98   35.30
  -5  -6   1  287.07   25.80
  -5  -6   1  358.16  116.69
  -5  -6   1  257.37   24.20
  -5  -6   1  195.38   33.60
  -5  -6   1  285.27   67.79
  -5  -6   1  193.48   39.60
   4   6  -1 1269.37  113.29
   4   6  -1 1295.57  113.19
   4   6  -1 1334.97  127.69
   4   6  -1 1264.17  145.39
   4   6  -1 1242.58  136.89
   4   6  -1 1256.77  115.29
   4   6  -1 1189.18  112.49
   4   6  -1 1141.89  135.39
   4   6  -1 1240.58  114.49
   4   6  -1 1438.26  164.18
   4   6  -1 1202.38  139.59
   4   6  -1 1023.50  139.29
   4   6  -1  956.60  136.59
   4   6  -1 1418.26  138.39
   4   6  -1 1409.66  128.09
  -4  -6   1 1326.47  115.09
  -4  -6   1 1502.75  141.99
  -4  -6   1 1584.04  182.58
  -4  -6   1 1418.16  133.19
  -4  -6   1 1481.95  142.79
  -4  -6   1 1611.54  156.08
  -4  -6   1 1281.67  113.49
  -4  -6   1 1329.67  121.39
  -4  -6   1 1626.84  147.99
  -4  -6   1 1671.63  137.69
  -4  -6   1 1387.76  127.89
  -4  -6   1 1387.96  113.79
  -4  -6   1 1405.26  127.19
  -4  -6   1 1335.97  113.39
  -4  -6   1 1361.16  122.19
   3   6  -1  486.95   78.79
   3   6  -1  560.34   72.59
   3   6  -1  528.35   47.60
   3   6  -1  574.74   60.99
   3   6  -1  615.74   63.79
   3   6  -1  468.15   46.00
   3   6  -1  530.95   87.49
   3   6  -1  367.76  104.69
   3   6  -1  516.15   45.20
   3   6  -1  515.65   48.60
   3   6  -1  521.45   49.60
   3   6  -1  490.55   74.99
   3   6  -1  493.75   77.69
   3   6  -1  524.35   71.59
   3   6  -1  608.84   92.09
   3   6  -1  521.75   47.00
   3   6  -1  466.25   72.59
   3   6  -1  590.34   96.79
  -3  -6   1  584.74   81.89
  -3  -6   1  519.15   47.20
  -3  -6   1  529.75   66.49
  -3  -6   1  447.06   47.30
  -3  -6   1  513.95   63.79
  -3  -6   1  502.35   47.20
  -3  -6   1  523.35   56.49
  -3  -6   1  512.45   55.19
  -3  -6   1  605.84   78.69
  -3  -6   1  714.83  119.89
  -3  -6   1  393.56   73.09
  -3  -6   1  627.84   69.19
  -3  -6   1  531.55   76.09
  -3  -6   1  571.64   86.79
  -3  -6   1  464.35   61.69
  -3  -6   1  520.65   48.50
   2   6  -1  -27.70   46.50
   2   6  -1   17.10   22.10
   2   6  -1    9.30    7.30
   2   6  -1   -3.90   13.90
   2   6  -1   11.90    7.00
   2   6  -1    8.90   18.90
   2   6  -1   52.29   31.40
   2   6  -1   14.50    4.80
   2   6  -1   31.90   33.60
   2   6  -1   16.90    5.10
   2   6  -1    5.50   21.40
   2   6  -1   63.29   40.60
   2   6  -1   12.40   38.30
   2   6  -1   35.40   15.30
   2   6  -1   18.20    5.90
   2   6  -1   23.70    5.40
   2   6  -1   26.50   23.40
   2   6  -1    6.10   18.50
   2   6  -1    9.40   48.80
  -2  -6   1    7.30   22.00
  -2  -6   1   18.80    6.80
  -2  -6   1    0.30   21.50
  -2  -6   1   17.50    5.00
  -2  -6   1   -6.80   30.50
  -2  -6   1   25.80   11.80
  -2  -6   1   23.60   14.60
  -2  -6   1   22.10    8.20
  -2  -6   1   -1.60   37.30
  -2  -6   1   45.00   32.30
  -2  -6   1   20.90    6.80
  -2  -6   1   29.00   23.60
  -2  -6   1    3.60   16.00
  -2  -6   1   38.80   63.29
  -2  -6   1   19.10    6.70
  -2  -6   1    1.30   32.70
  -2  -6   1   14.60   18.90
  -2  -6   1   22.20   31.40
   1   6  -1    4.00   20.00
   1   6  -1   27.50   43.70
   1   6  -1   10.00   14.60
   1   6  -1    7.80    6.60
   1   6  -1   10.40    5.40
   1   6  -1   -7.70   15.80
   1   6  -1    9.70    5.20
   1   6  -1   26.40   57.49
   1   6  -1    0.70   16.90
   1   6  -1   19.40   12.80
   1   6  -1   -2.60   21.40
   1   6  -1    5.80    4.00
   1   6  -1   17.60   26.10
   1   6  -1   10.70   20.00
   1   6  -1   10.00    4.30
   1   6  -1  -16.40   36.80
   1   6  -1    7.00   28.60
   1   6  -1   15.80   32.90
  -1  -6   1    2.00    5.00
  -1  -6   1   -2.90   18.30
  -1  -6   1    8.30    4.50
  -1  -6   1    5.10    5.00
  -1  -6   1    8.40    9.60
  -1  -6   1   -7.40   30.80
  -1  -6   1   -9.10   20.20
  -1  -6   1   -4.20   37.70
  -1  -6   1    4.40    4.10
  -1  -6   1    1.80   21.30
  -1  -6   1   22.00   28.40
  -1  -6   1    4.30   22.90
  -1  -6   1  -23.40   38.60
  -1  -6   1    7.40    9.40
  -1  -6   1   19.50   17.80
   0   6  -1  106.89   29.60
   0   6  -1   88.79   63.99
   0   6  -1  112.69   26.00
   0   6  -1  111.79   10.60
   0   6  -1   64.19   26.10
   0   6  -1  111.29   11.60
   0   6  -1   80.09   38.30
   0   6  -1   90.69   23.00
   0   6  -1   79.69   11.70
   0   6  -1   55.49   22.70
   0   6  -1  152.18   38.30
   0   6  -1   95.29   20.50
   0   6  -1   71.69   26.00
   0   6  -1  100.49   68.19
   0   6  -1   77.59   12.00
   0   6  -1   80.29   13.70
   0   6  -1  121.09   34.30
   0   6  -1   60.19   47.50
   0  -6   1  113.49   12.60
   0  -6   1   46.30   28.90
   0  -6   1   93.29   35.00
   0  -6   1   87.19   13.10
   0  -6   1  133.39   38.30
   0  -6   1   98.59   11.40
   0  -6   1  114.29   27.80
   0  -6   1   92.49   38.30
   0  -6   1   76.19   50.89
   0  -6   1   49.10   28.00
   0  -6   1  110.49   13.30
   0  -6   1   89.39   18.60
   0  -6   1  141.69   39.00
   0  -6   1   84.09   16.50
  -1   6  -1   38.10   22.30
  -1   6  -1   15.80   18.90
  -1   6  -1   24.50   26.00
  -1   6  -1   35.40   23.60
  -1   6  -1   22.30   12.60
  -1   6  -1   53.49   27.40
  -1   6  -1   25.70   34.00
  -1   6  -1   39.20    7.80
  -1   6  -1   30.60   22.90
  -1   6  -1   41.90   53.99
  -1   6  -1   19.10   19.50
  -1   6  -1   40.40    6.80
  -1   6  -1   24.40   67.29
  -1   6  -1   34.60    7.30
  -1   6  -1   16.00   50.49
  -1   6  -1   80.79   34.80
  -1   6  -1   41.00   16.20
  -1   6  -1   45.00    8.40
   1  -6   1   59.29   37.10
   1  -6   1   40.10    9.40
   1  -6   1   35.80   13.20
   1  -6   1   40.60   40.90
   1  -6   1   46.80   27.10
   1  -6   1   20.10   28.60
   1  -6   1   31.90   23.90
   1  -6   1   70.69   43.70
   1  -6   1   39.40    7.50
   1  -6   1   46.00    8.90
   1  -6   1   48.60   15.00
  -2   6  -1   29.90   77.79
  -2   6  -1    3.50    5.40
  -2   6  -1    9.70   26.60
  -2   6  -1   16.40   22.00
  -2   6  -1    4.60    4.80
  -2   6  -1   -3.90   18.50
  -2   6  -1    0.00   12.20
  -2   6  -1   -6.90   11.40
  -2   6  -1    0.50   25.60
  -2   6  -1    5.90   34.60
  -2   6  -1   -4.30    5.70
  -2   6  -1   12.20    4.90
  -2   6  -1   24.20   34.60
  -2   6  -1    4.30   24.80
  -2   6  -1    6.30   22.90
  -2   6  -1   31.90   58.49
  -2   6  -1    9.50    5.10
   2  -6   1    3.80   27.10
   2  -6   1   13.70   13.20
   2  -6   1   11.50   29.60
   2  -6   1   10.20    5.70
   2  -6   1   22.90   36.30
   2  -6   1    0.40   66.29
   2  -6   1   17.20    6.40
   2  -6   1   11.90   31.50
   2  -6   1    6.70    4.60
   2  -6   1   11.00   11.80
   2  -6   1  -10.80   60.09
   2  -6   1   34.90   34.90
  -3   6  -1   46.60   46.70
  -3   6  -1   74.99   37.70
  -3   6  -1   89.09   20.00
  -3   6  -1  144.29   51.99
  -3   6  -1  118.89   15.10
  -3   6  -1  114.09   45.70
  -3   6  -1   37.20   86.79
  -3   6  -1  105.19   15.00
  -3   6  -1   95.89   39.80
  -3   6  -1  100.99   12.10
  -3   6  -1   56.69   29.60
  -3   6  -1   20.90   63.69
  -3   6  -1   71.69   33.90
  -3   6  -1   93.09   24.30
  -3   6  -1   56.39   29.00
  -3   6  -1   64.89   18.70
  -3   6  -1   92.29   13.90
  -3   6  -1  138.59   34.50
   3  -6   1  140.99   45.70
   3  -6   1  116.49   14.80
   3  -6   1  127.99   77.09
   3  -6   1   77.39   19.30
   3  -6   1  122.69   36.00
   3  -6   1  118.69   14.60
   3  -6   1   98.89   21.30
   3  -6   1   72.59   39.20
   3  -6   1   52.99   65.09
   3  -6   1  110.49   14.70
   3  -6   1  134.09   45.80
   3  -6   1   91.39   37.60
  -4   6  -1   47.50   10.70
  -4   6  -1   46.30   16.80
  -4   6  -1    8.50   26.00
  -4   6  -1   62.09   32.40
  -4   6  -1   25.20   24.40
  -4   6  -1  -20.80   33.80
  -4   6  -1   34.00   20.30
  -4   6  -1   25.10   31.00
  -4   6  -1   36.80    9.90
  -4   6  -1   49.30   94.59
  -4   6  -1   71.19   42.00
  -4   6  -1   32.70   15.60
  -4   6  -1   49.20    8.50
  -4   6  -1   23.40   56.69
  -4   6  -1   67.69   21.00
  -4   6  -1   36.20   32.10
  -4   6  -1   67.19   46.90
  -4   6  -1   49.90   11.40
  -4   6  -1   58.99   51.79
   4  -6   1   21.40   33.60
   4  -6   1   37.80    9.60
   4  -6   1   27.00   14.80
   4  -6   1   47.90   70.69
   4  -6   1   36.70   36.80
   4  -6   1   42.20   17.40
   4  -6   1   40.60   37.10
   4  -6   1   17.70   32.30
   4  -6   1   41.80   11.50
   4  -6   1   44.40    9.70
   4  -6   1   59.49   73.29
   4  -6   1   66.59   47.40
  -5   6  -1  325.57   60.89
  -5   6  -1  227.78   48.50
  -5   6  -1  312.67   29.10
  -5   6  -1  312.37   31.10
  -5   6  -1  326.17   33.00
  -5   6  -1  314.47   80.59
  -5   6  -1  193.88  115.19
  -5   6  -1  313.27   51.39
  -5   6  -1  302.57   30.90
  -5   6  -1  328.17   74.09
  -5   6  -1  325.67   40.60
  -5   6  -1  318.97   39.80
  -5   6  -1  286.07   67.79
   5  -6   1  224.68  110.69
   5  -6   1  343.87   31.90
   5  -6   1  252.07   39.10
   5  -6   1  223.58   57.99
   5  -6   1  290.67   61.39
   5  -6   1  268.17   41.40
   5  -6   1  221.38   75.69
  -6   6  -1  176.48   55.39
  -6   6  -1  264.57   35.10
  -6   6  -1  203.68   51.69
  -6   6  -1  157.48   28.80
  -6   6  -1  166.88   19.90
  -6   6  -1  141.19   46.40
  -6   6  -1  167.68   22.40
  -6   6  -1  146.19   22.30
  -6   6  -1  157.58   78.89
  -6   6  -1  296.57   72.39
  -6   6  -1  161.58   41.80
   6  -6   1  150.88   59.49
   6  -6   1  165.68   23.00
   6  -6   1  103.19   27.60
   6  -6   1  155.18   30.70
   6  -6   1  147.89   60.89
  -7   6  -1  -38.40   66.69
  -7   6  -1   61.29   39.60
  -7   6  -1   59.29   12.00
  -7   6  -1   43.00   20.80
  -7   6  -1   78.29   35.30
  -7   6  -1  102.29   19.80
  -7   6  -1   37.40   11.40
  -7   6  -1   57.29   61.29
  -7   6  -1   14.80   66.39
   7  -6   1   -5.80   65.09
   7  -6   1   42.30   69.29
   7  -6   1   24.30   21.20
   7  -6   1   25.90   20.40
   7  -6   1   39.80   15.20
  -8   6  -1  344.97   35.50
  -8   6  -1  403.16   49.80
  -8   6  -1  358.96   68.49
  -8   6  -1  316.37  120.79
  -8   6  -1  317.17   96.49
   8  -6   1  268.07   48.50
   8  -6   1  218.58  107.99
   8  -6   1  348.37   39.50
   8  -6   1  247.48   46.00
   8  -6   1  364.36  106.69
  10   5  -1 -117.89   67.69
  10   5  -1   -3.70   15.20
  10   5  -1   11.40   16.50
  10   5  -1 -142.29   62.49
  10   5  -1   -0.60    7.90
 -10  -5   1   -1.30   32.50
 -10  -5   1  148.19   60.99
 -10  -5   1    8.10   98.49
 -10  -5   1  -37.60   15.00
 -10  -5   1  -64.09   27.30
 -10  -5   1    9.40   39.30
   9   5  -1   85.29   21.10
   9   5  -1   95.09   21.70
   9   5  -1   32.00   63.79
   9   5  -1   28.90   53.39
   9   5  -1   18.30   61.29
   9   5  -1   84.99   18.00
  -9  -5   1  119.59   41.70
  -9  -5   1   57.89   21.50
  -9  -5   1  105.39   40.20
  -9  -5   1  213.98   95.39
  -9  -5   1   57.49   30.30
  -9  -5   1   63.39   31.00
  -9  -5   1  114.49   16.00
  -9  -5   1  212.08   54.49
   8   5  -1   96.49   17.00
   8   5  -1   43.20   47.20
   8   5  -1   53.69   17.50
   8   5  -1   46.40   42.90
   8   5  -1   89.49   19.00
   8   5  -1   41.30  101.59
   8   5  -1   25.10   53.59
  -8  -5   1  118.99   43.40
  -8  -5   1   95.29   14.30
  -8  -5   1  106.79   38.20
  -8  -5   1   68.89   44.80
  -8  -5   1   71.49   28.40
  -8  -5   1   80.39   19.80
  -8  -5   1   61.19   26.30
  -8  -5   1  139.99   82.49
  -8  -5   1  156.98   63.99
  -8  -5   1   95.79   36.60
   7   5  -1  -40.30   33.00
   7   5  -1    4.10    7.50
   7   5  -1   36.70   86.49
   7   5  -1   -8.20    9.10
   7   5  -1    3.70    9.40
   7   5  -1   -1.40    7.10
   7   5  -1   -4.10   28.90
   7   5  -1  -22.90   39.60
  -7  -5   1    4.10   11.70
  -7  -5   1    7.70   24.10
  -7  -5   1   30.50   40.60
  -7  -5   1   -4.90    5.50
  -7  -5   1  -16.80   18.50
  -7  -5   1    7.90   27.50
  -7  -5   1   -8.60   20.50
  -7  -5   1   -2.60    6.10
  -7  -5   1  -11.30   56.39
  -7  -5   1   24.50   26.30
  -7  -5   1   43.70   38.50
  -7  -5   1   28.30   39.80
   6   5  -1  125.09  103.69
   6   5  -1  146.09   41.20
   6   5  -1   97.59   17.80
   6   5  -1  164.88   50.29
   6   5  -1  107.99   59.49
   6   5  -1   78.09   38.40
   6   5  -1  112.19   51.09
   6   5  -1  195.48   58.59
   6   5  -1  104.19   38.80
   6   5  -1  109.69   16.20
   6   5  -1  120.39   19.10
   6   5  -1  124.99   17.00
   6   5  -1   94.39   35.40
   6   5  -1   96.39   21.10
   6   5  -1  134.59   18.50
  -6  -5   1  123.49   26.80
  -6  -5   1  136.69   55.99
  -6  -5   1  142.89   16.60
  -6  -5   1  166.38  109.69
  -6  -5   1  114.89   34.00
  -6  -5   1  118.69   19.30
  -6  -5   1  159.38   57.79
  -6  -5   1  126.39   34.90
  -6  -5   1  123.59   43.30
  -6  -5   1  144.09   19.00
  -6  -5   1  113.79   27.90
  -6  -5   1   92.59   38.50
  -6  -5   1  129.09   18.00
  -6  -5   1  172.68   64.29
   5   5  -1   97.09   84.49
   5   5  -1   95.69   13.90
   5   5  -1   90.29   14.60
   5   5  -1  104.39   14.70
   5   5  -1   64.69   58.59
   5   5  -1   71.49   34.80
   5   5  -1   77.59   43.60
   5   5  -1   84.09   15.80
   5   5  -1  118.79   37.20
   5   5  -1  100.39   14.60
   5   5  -1  104.59   28.20
   5   5  -1  127.19   52.89
   5   5  -1  156.18   48.40
   5   5  -1   73.99   14.90
   5   5  -1   69.39   34.10
   5   5  -1   93.79   32.30
  -5  -5   1  102.49   13.70
  -5  -5   1  100.59   21.30
  -5  -5   1  119.99   42.50
  -5  -5   1   93.89   29.70
  -5  -5   1   90.49   23.30
  -5  -5   1  124.39   15.90
  -5  -5   1  115.89   15.70
  -5  -5   1  170.98   47.10
  -5  -5   1  109.09   51.19
  -5  -5   1  230.68  100.59
  -5  -5   1   64.59   32.70
  -5  -5   1  102.59   16.90
  -5  -5   1   78.89   38.40
  -5  -5   1  120.89   16.00
  -5  -5   1  118.29   59.19
  -5  -5   1   86.89   27.80
   4   5  -1   36.50   24.30
   4   5  -1   37.50   25.30
   4   5  -1   25.20    7.20
   4   5  -1   33.00   24.90
   4   5  -1   38.30   18.40
   4   5  -1   33.80    8.10
   4   5  -1   31.50    9.50
   4   5  -1   50.19   44.30
   4   5  -1   37.30    9.00
   4   5  -1   76.29   37.00
   4   5  -1   29.00   25.90
   4   5  -1   40.40    8.90
   4   5  -1   32.00    9.50
   4   5  -1    4.80   74.59
   4   5  -1   65.49   39.90
   4   5  -1   77.19   42.00
   4   5  -1   59.49   17.20
  -4  -5   1   41.50   16.40
  -4  -5   1   28.30   19.10
  -4  -5   1   70.39   48.30
  -4  -5   1   -1.90   36.10
  -4  -5   1   48.90    9.60
  -4  -5   1   56.99   40.70
  -4  -5   1   38.30    9.50
  -4  -5   1   45.00   18.10
  -4  -5   1   49.90   58.49
  -4  -5   1   33.00    8.60
  -4  -5   1   32.90   21.40
  -4  -5   1   32.40   36.10
  -4  -5   1   35.10    9.50
  -4  -5   1   60.29   33.40
  -4  -5   1   19.60   24.80
  -4  -5   1   36.60   30.10
   3   5  -1   31.90   30.40
   3   5  -1   46.40   23.40
   3   5  -1   36.90    9.10
   3   5  -1   43.70   15.10
   3   5  -1   -2.50   31.80
   3   5  -1   14.20   19.10
   3   5  -1   41.10    7.60
   3   5  -1   28.10   15.70
   3   5  -1   41.10   28.20
   3   5  -1   36.70    7.60
   3   5  -1   97.39   71.09
   3   5  -1   27.10    8.20
   3   5  -1   27.40   19.50
   3   5  -1   39.50    7.10
   3   5  -1   29.50   37.70
   3   5  -1   41.50   22.20
  -3  -5   1   51.49   27.80
  -3  -5   1   46.50    8.10
  -3  -5   1   50.29   35.60
  -3  -5   1   36.90   29.30
  -3  -5   1   35.60   32.90
  -3  -5   1   44.30   63.49
  -3  -5   1   73.59   37.70
  -3  -5   1   24.20   21.30
  -3  -5   1   47.20   25.20
  -3  -5   1   50.59    8.40
  -3  -5   1   46.20    8.40
  -3  -5   1   39.30   15.50
  -3  -5   1   35.00    8.20
  -3  -5   1   38.20   14.10
  -3  -5   1   47.50   20.10
  -3  -5   1   32.30   18.00
   2   5  -1  588.84   53.39
   2   5  -1  584.94   54.19
   2   5  -1  518.65   71.49
   2   5  -1  469.25   96.09
   2   5  -1  568.34   52.19
   2   5  -1  542.05   51.49
   2   5  -1  520.45   70.59
   2   5  -1  605.14   72.89
   2   5  -1  596.44   75.19
   2   5  -1  551.04   52.29
   2   5  -1  549.15   51.29
   2   5  -1  583.54   50.79
   2   5  -1  530.75   80.99
   2   5  -1  711.53   64.79
   2   5  -1  691.53   85.59
   2   5  -1  550.44   61.59
   2   5  -1  616.34   60.59
   2   5  -1  629.34   72.19
   2   5  -1  544.95   51.89
   2   5  -1  654.13   70.89
   2   5  -1  652.23   84.79
  -2  -5   1  530.05   52.69
  -2  -5   1  602.44   72.79
  -2  -5   1  585.84   52.59
  -2  -5   1  565.44   72.19
  -2  -5   1  781.12  102.19
  -2  -5   1  585.34   52.19
  -2  -5   1  715.53   74.09
  -2  -5   1  637.44   58.39
  -2  -5   1  647.44   66.79
  -2  -5   1  608.34   64.29
  -2  -5   1  676.83   72.39
  -2  -5   1  646.24   77.59
  -2  -5   1  567.84   87.19
  -2  -5   1  558.14   52.49
  -2  -5   1  793.92   80.19
  -2  -5   1  696.63   63.09
  -2  -5   1  607.54   57.29
   1   5  -1  131.89   27.30
   1   5  -1   61.19   21.60
   1   5  -1  124.09   56.99
   1   5  -1   89.69   10.10
   1   5  -1   67.69   22.40
   1   5  -1   92.89   25.60
   1   5  -1   80.99   19.40
   1   5  -1   63.69   31.60
   1   5  -1   94.29   10.50
   1   5  -1   80.59    9.80
   1   5  -1  101.69   12.10
   1   5  -1   89.29   29.80
   1   5  -1   86.39    9.80
   1   5  -1  110.29   36.20
   1   5  -1   52.79   22.00
   1   5  -1   74.29   12.20
   1   5  -1   96.79   22.10
   1   5  -1   86.19   47.60
   1   5  -1  103.59   41.00
  -1  -5   1  107.49   23.10
  -1  -5   1   86.39   15.10
  -1  -5   1  100.79   12.30
  -1  -5   1  103.49   12.80
  -1  -5   1   96.69   16.40
  -1  -5   1   82.89   11.80
  -1  -5   1   88.19   11.80
  -1  -5   1   89.29   27.90
  -1  -5   1  115.59   37.70
  -1  -5   1   94.99   30.10
  -1  -5   1   65.49   27.40
  -1  -5   1  122.09   33.40
  -1  -5   1   68.69   19.60
  -1  -5   1   62.89   23.40
  -1  -5   1  158.08   62.49
  -1  -5   1   98.79   10.10
   0   5  -1   48.20   29.40
   0   5  -1   66.59   31.10
   0   5  -1   44.60    7.40
   0   5  -1   40.40    6.00
   0   5  -1   31.00   17.00
   0   5  -1   61.09   42.50
   0   5  -1   40.70    6.70
   0   5  -1   46.40    7.30
   0   5  -1   40.50   16.80
   0   5  -1   31.00   19.30
   0   5  -1   43.20   19.30
   0   5  -1   28.40    6.20
   0   5  -1   46.20   14.70
   0   5  -1   30.70   17.10
   0   5  -1   51.59   21.60
   0   5  -1   44.20   51.19
   0   5  -1   74.89   40.10
   0   5  -1   56.59   25.30
   0  -5   1   37.90    7.70
   0  -5   1   35.40   31.50
   0  -5   1   31.90   10.60
   0  -5   1   25.30   20.10
   0  -5   1   48.60   26.80
   0  -5   1   50.89   35.90
   0  -5   1   35.90   12.90
   0  -5   1   30.30   40.40
   0  -5   1   50.29    8.00
   0  -5   1   36.40   11.10
   0  -5   1   30.80   21.30
   0  -5   1   89.19   21.60
   0  -5   1   50.19    7.50
   0  -5   1   31.70    7.40
   0  -5   1   21.40   26.60
   0  -5   1   53.69    7.10
  -1   5  -1  136.59   19.70
  -1   5  -1  134.69   31.10
  -1   5  -1  145.39   15.90
  -1   5  -1  174.18   27.80
  -1   5  -1  128.79   38.70
  -1   5  -1  135.69   15.70
  -1   5  -1  128.39   32.50
  -1   5  -1  186.68   39.20
  -1   5  -1  157.88   31.80
  -1   5  -1  137.19   15.40
  -1   5  -1   86.29   25.60
  -1   5  -1  166.88   56.69
  -1   5  -1  163.08   51.79
  -1   5  -1  243.78   66.99
  -1   5  -1  146.79   14.40
  -1   5  -1  158.58   15.80
  -1   5  -1  176.38   31.40
   1  -5   1  157.48   38.80
   1  -5   1  188.58   33.70
   1  -5   1  164.58   14.90
   1  -5   1   92.69   29.90
   1  -5   1  161.98   49.50
   1  -5   1  151.98   15.20
   1  -5   1  175.18   16.30
   1  -5   1  131.59   31.90
   1  -5   1  206.68   51.29
   1  -5   1  176.78   29.10
   1  -5   1  132.09   20.90
   1  -5   1  133.89   21.40
   1  -5   1  152.08   41.70
   1  -5   1  161.08   16.00
  -2   5  -1   33.70   28.60
  -2   5  -1   54.39    9.30
  -2   5  -1   35.80   20.90
  -2   5  -1   56.39   44.30
  -2   5  -1   37.10   21.30
  -2   5  -1   66.69    8.00
  -2   5  -1   76.69   23.20
  -2   5  -1   54.49    9.40
  -2   5  -1   48.70   14.10
  -2   5  -1   37.30   30.90
  -2   5  -1   49.50   25.60
  -2   5  -1   74.59   33.70
  -2   5  -1   51.29    9.10
  -2   5  -1   58.29   27.20
  -2   5  -1   32.30   12.40
  -2   5  -1   20.70   68.09
   2  -5   1   22.40   10.50
   2  -5   1   64.09    6.00
   2  -5   1   68.29   30.50
   2  -5   1   55.29   12.80
   2  -5   1   66.59   32.00
   2  -5   1   49.80    8.70
   2  -5   1   53.99    9.00
   2  -5   1   55.79   26.70
   2  -5   1   55.69   25.50
   2  -5   1   55.39   28.80
   2  -5   1   57.49    8.70
   2  -5   1   46.70   47.50
   2  -5   1   41.70   12.90
   2  -5   1   39.80   25.70
  -3   5  -1  318.07   64.49
  -3   5  -1  289.97   27.80
  -3   5  -1  273.37   26.40
  -3   5  -1  319.27   99.09
  -3   5  -1  191.18   51.69
  -3   5  -1  261.47   53.79
  -3   5  -1  262.17   50.29
  -3   5  -1  409.46   55.29
  -3   5  -1  238.08   47.30
  -3   5  -1  278.17   25.20
  -3   5  -1  247.58   33.80
  -3   5  -1  257.97   26.10
  -3   5  -1  256.37   71.39
  -3   5  -1  308.67   42.40
  -3   5  -1  251.17   35.00
  -3   5  -1  266.17   61.29
   3  -5   1  192.18   74.69
   3  -5   1  285.67   27.00
   3  -5   1  339.67   45.80
   3  -5   1  331.27   50.69
   3  -5   1  314.27   27.20
   3  -5   1  294.97   35.00
   3  -5   1  231.98   49.40
   3  -5   1  265.97   69.19
   3  -5   1  252.47   34.60
   3  -5   1  209.28   45.80
   3  -5   1  317.87   63.59
   3  -5   1  302.47   27.20
  -4   5  -1   -7.40   27.70
  -4   5  -1   30.90   42.50
  -4   5  -1  -11.70   12.70
  -4   5  -1  -29.60   34.60
  -4   5  -1  -28.60   16.50
  -4   5  -1   -3.90   20.50
  -4   5  -1   25.30   20.80
  -4   5  -1  -13.00   34.00
  -4   5  -1    9.90   36.70
  -4   5  -1   47.80   59.89
  -4   5  -1  -27.90   32.20
  -4   5  -1   -9.00    4.20
  -4   5  -1  -28.90   93.59
  -4   5  -1    1.40    6.60
  -4   5  -1    2.70   13.70
  -4   5  -1   -1.20    5.90
  -4   5  -1    6.70   24.60
  -4   5  -1  -13.50   25.00
  -4   5  -1   11.20    6.50
   4  -5   1    4.80   77.59
   4  -5   1   -1.40    7.10
   4  -5   1   33.90   34.40
   4  -5   1   -6.50   25.70
   4  -5   1   14.50   39.80
   4  -5   1   25.30   70.99
   4  -5   1   -2.80    4.80
   4  -5   1    2.20    5.90
   4  -5   1    0.50   11.50
   4  -5   1   13.90   36.90
   4  -5   1    4.20   31.70
   4  -5   1    1.20   13.30
  -5   5  -1  164.58   39.40
  -5   5  -1  171.78   27.60
  -5   5  -1  138.99   66.49
  -5   5  -1  224.28   22.50
  -5   5  -1  129.79  105.59
  -5   5  -1  236.08   25.10
  -5   5  -1  211.78   21.10
  -5   5  -1  210.28   42.60
  -5   5  -1  285.17   48.60
  -5   5  -1  248.88   62.09
  -5   5  -1  180.68   28.90
  -5   5  -1  177.68   46.10
  -5   5  -1  256.47   49.80
  -5   5  -1  282.77   70.79
  -5   5  -1  148.29   46.10
  -5   5  -1  242.08   22.70
   5  -5   1  183.38   22.50
   5  -5   1  227.08  105.79
   5  -5   1  214.68   23.00
   5  -5   1  174.78   48.40
   5  -5   1  268.27   45.70
   5  -5   1  187.58   50.49
   5  -5   1  208.98   73.29
   5  -5   1  198.28   23.00
   5  -5   1  252.57   51.69
   5  -5   1  156.78   29.10
   5  -5   1  160.38   29.00
  -6   5  -1   61.39   29.50
  -6   5  -1   71.19   48.30
  -6   5  -1   15.50   33.90
  -6   5  -1  110.79   53.19
  -6   5  -1   34.70    9.10
  -6   5  -1   66.69   18.30
  -6   5  -1   27.40   56.49
  -6   5  -1   40.00   10.20
  -6   5  -1   59.29   19.30
  -6   5  -1   84.59   37.00
  -6   5  -1   33.30   19.60
  -6   5  -1   38.30   10.20
   6  -5   1   39.90   46.80
   6  -5   1   38.90   12.60
   6  -5   1   40.00   17.90
   6  -5   1   53.29   45.70
   6  -5   1   38.60   18.90
  -7   5  -1   -3.00    8.70
  -7   5  -1   34.60   28.80
  -7   5  -1   47.20   35.30
  -7   5  -1  -13.40   16.30
  -7   5  -1  -11.60   34.30
  -7   5  -1    5.60    7.40
  -7   5  -1   20.90   15.70
  -7   5  -1   -8.10    6.90
  -7   5  -1    9.60   65.19
  -7   5  -1  -65.69   34.50
   7  -5   1   10.70   18.20
   7  -5   1   -0.10   14.80
   7  -5   1   -0.80    7.60
   7  -5   1  -18.80   52.29
   7  -5   1  -29.00   50.29
  -8   5  -1   55.09   15.00
  -8   5  -1  117.39   43.70
  -8   5  -1  -71.39   79.29
  -8   5  -1   59.39   13.00
  -8   5  -1   70.79   24.70
  -8   5  -1   93.59   68.39
  -8   5  -1   96.49   33.90
   8  -5   1   41.70   15.80
   8  -5   1  -42.90   75.39
   8  -5   1  -53.19   72.99
   8  -5   1   38.30   22.50
   8  -5   1   50.89   23.10
  -9   5  -1  157.88   40.60
  -9   5  -1  102.59   19.80
  -9   5  -1  105.69   76.19
  -9   5  -1  138.09   29.20
   9  -5   1   68.59   18.10
   9  -5   1   72.89   28.50
   9  -5   1   52.09   28.60
   9  -5   1 -131.39   97.89
   9  -5   1  -58.09   92.39
  10   4  -1   14.00   16.30
  10   4  -1   -4.40    7.80
  10   4  -1 -134.49   60.99
  10   4  -1  -88.79   73.89
  10   4  -1   18.90   17.20
 -10  -4   1   54.79   90.79
 -10  -4   1   -1.00   35.90
 -10  -4   1  109.29   38.80
 -10  -4   1  -34.60   15.00
 -10  -4   1  -68.59   24.60
 -10  -4   1  -16.00   28.30
   9   4  -1   -9.60   50.49
   9   4  -1  -37.50   57.39
   9   4  -1   94.99   18.40
   9   4  -1   87.49   20.50
   9   4  -1   67.79   20.00
   9   4  -1  -18.60   56.99
  -9  -4   1   65.99   30.40
  -9  -4   1   68.09   29.90
  -9  -4   1  116.49   15.20
  -9  -4   1  105.19   37.70
  -9  -4   1  105.09   40.90
  -9  -4   1   63.99   20.50
  -9  -4   1  132.59   51.99
  -9  -4   1  168.98   48.00
  -9  -4   1  256.97   95.49
   8   4  -1   66.29   48.20
   8   4  -1   76.69   19.90
   8   4  -1   49.10   44.40
   8   4  -1  113.99   17.70
   8   4  -1  104.69   57.59
   8   4  -1   71.69   82.29
   8   4  -1   91.29   19.80
  -8  -4   1  114.89   37.80
  -8  -4   1  120.89   30.40
  -8  -4   1   82.79   19.70
  -8  -4   1  143.59   54.19
  -8  -4   1  225.38   84.19
  -8  -4   1  117.49   48.30
  -8  -4   1  169.28   45.00
  -8  -4   1  132.49   16.40
  -8  -4   1  140.09   40.10
  -8  -4   1  100.79   28.90
   7   4  -1   40.30   34.80
   7   4  -1  102.79   61.29
   7   4  -1   41.50   36.30
   7   4  -1   23.90   41.80
   7   4  -1   59.59   14.80
   7   4  -1   89.89   14.40
   7   4  -1   49.30   14.30
   7   4  -1   57.49   88.69
   7   4  -1   59.69   12.10
  -7  -4   1   70.19   41.40
  -7  -4   1   84.09   59.29
  -7  -4   1   78.09   15.10
  -7  -4   1   81.59   14.00
  -7  -4   1   75.69   32.80
  -7  -4   1   67.39   11.30
  -7  -4   1   48.80   21.90
  -7  -4   1  135.29   43.50
  -7  -4   1   56.29   23.30
  -7  -4   1   57.39   15.30
  -7  -4   1  122.19   53.09
  -7  -4   1   75.79   30.20
  -7  -4   1   46.00   28.40
   6   4  -1  640.74   99.19
   6   4  -1  590.24   60.09
   6   4  -1  598.94   58.29
   6   4  -1  475.85  130.89
   6   4  -1  614.94   93.29
   6   4  -1  714.23   85.89
   6   4  -1  646.94   59.29
   6   4  -1  759.52   88.19
   6   4  -1  405.16   95.59
   6   4  -1  573.44   61.39
   6   4  -1  484.95   87.19
   6   4  -1  624.34   93.39
   6   4  -1  623.44   61.69
  -6  -4   1  694.53   59.19
  -6  -4   1  729.03   60.09
  -6  -4   1  764.12   97.59
  -6  -4   1  677.23   94.59
  -6  -4   1  634.94  105.99
  -6  -4   1  725.13   85.49
  -6  -4   1  703.63   63.29
  -6  -4   1  659.63   84.49
  -6  -4   1  796.82  118.29
  -6  -4   1  701.23   57.99
  -6  -4   1  651.73  146.19
  -6  -4   1  696.93   71.79
  -6  -4   1  678.13   81.59
  -6  -4   1  685.43   69.89
   5   4  -1  618.84   94.99
   5   4  -1  863.01   87.19
   5   4  -1  756.22   94.59
   5   4  -1  649.74   64.89
   5   4  -1  660.33   64.29
   5   4  -1  734.53   79.69
   5   4  -1  577.84   61.29
   5   4  -1  900.21   94.99
   5   4  -1  635.74   61.89
   5   4  -1  579.44   94.59
   5   4  -1  614.74   62.39
   5   4  -1  718.73   93.09
   5   4  -1  832.72  107.99
   5   4  -1  538.15  127.79
   5   4  -1  684.43   62.89
  -5  -4   1  713.53   81.89
  -5  -4   1  710.03   65.39
  -5  -4   1  737.63   61.89
  -5  -4   1  738.63   73.19
  -5  -4   1  764.12   88.39
  -5  -4   1  906.21  109.99
  -5  -4   1  756.62   90.59
  -5  -4   1  765.22   63.19
  -5  -4   1  715.53  131.09
  -5  -4   1  719.23   68.89
  -5  -4   1  802.22   82.29
  -5  -4   1  681.73   61.99
  -5  -4   1  902.71   88.39
  -5  -4   1  684.13   62.39
  -5  -4   1  758.22   85.29
  -5  -4   1  685.83  100.59
  -5  -4   1  851.61  109.19
   4   4  -1   18.30    6.20
   4   4  -1    6.20   67.59
   4   4  -1   28.30   16.80
   4   4  -1   35.80   22.30
   4   4  -1   12.70   18.50
   4   4  -1   37.00   25.10
   4   4  -1   16.10    6.40
   4   4  -1   25.10    7.10
   4   4  -1   35.50   37.20
   4   4  -1   23.50    8.10
   4   4  -1   22.00   15.60
   4   4  -1   23.30   34.20
   4   4  -1   44.60   25.30
   4   4  -1   25.50   29.10
   4   4  -1   35.40    7.60
   4   4  -1   19.60    7.00
   4   4  -1   31.70   28.60
  -4  -4   1   49.50   29.60
  -4  -4   1   22.50    7.80
  -4  -4   1   15.70   31.50
  -4  -4   1   38.80    7.50
  -4  -4   1   22.00   17.30
  -4  -4   1   12.00   41.90
  -4  -4   1   41.30   15.60
  -4  -4   1   45.60   65.29
  -4  -4   1   28.40    7.10
  -4  -4   1   22.60    6.80
  -4  -4   1    9.30   20.10
  -4  -4   1   21.10   30.70
  -4  -4   1   34.30   27.10
  -4  -4   1   25.70   29.70
  -4  -4   1   27.30   15.50
  -4  -4   1   33.00    8.20
  -4  -4   1   28.80   14.20
   3   4  -1 1184.68  109.49
   3   4  -1 1033.90   90.89
   3   4  -1  985.60  100.49
   3   4  -1  996.90   90.59
   3   4  -1  906.71  109.09
   3   4  -1 1052.69   91.89
   3   4  -1 1227.48   96.89
   3   4  -1 1071.79  106.19
   3   4  -1 1036.70   90.99
   3   4  -1 1017.80  107.79
   3   4  -1  983.20  108.79
   3   4  -1  905.01   90.59
   3   4  -1  961.90  104.99
   3   4  -1 1277.37  128.39
   3   4  -1  996.10   90.99
   3   4  -1  804.22  127.79
   3   4  -1 1137.29  101.29
   3   4  -1 1036.50   92.69
   3   4  -1 1183.08  110.49
  -3  -4   1 1332.07  106.89
  -3  -4   1 1077.99   96.19
  -3  -4   1 1016.80   95.79
  -3  -4   1 1185.08  101.39
  -3  -4   1 1332.97  114.29
  -3  -4   1 1187.48  111.19
  -3  -4   1 1006.30  124.09
  -3  -4   1 1149.19  113.59
  -3  -4   1 1094.89   92.19
  -3  -4   1 1055.09   99.79
  -3  -4   1 1002.30   91.09
  -3  -4   1  992.00   90.79
  -3  -4   1 1228.28  108.69
  -3  -4   1 1092.29   90.99
  -3  -4   1 1262.87  133.09
  -3  -4   1 1170.38  103.99
   2   4  -1  117.49   14.90
   2   4  -1  119.79   45.90
   2   4  -1  131.09   33.60
   2   4  -1   96.09   12.70
   2   4  -1  104.79   25.20
   2   4  -1   83.59   28.30
   2   4  -1  105.79   20.20
   2   4  -1  111.19   11.80
   2   4  -1  122.79   14.50
   2   4  -1  126.69   11.60
   2   4  -1  140.29   25.10
   2   4  -1  119.19   30.20
   2   4  -1  114.99   35.70
   2   4  -1   77.29   22.70
   2   4  -1  118.99   41.00
   2   4  -1  108.59   12.60
   2   4  -1  118.09   13.20
   2   4  -1   99.09   22.80
   2   4  -1  122.99   11.90
  -2  -4   1  118.69   12.90
  -2  -4   1  114.09   12.20
  -2  -4   1  113.09   13.80
  -2  -4   1   91.89   16.60
  -2  -4   1  171.78   37.10
  -2  -4   1  131.09   54.39
  -2  -4   1  115.49   13.60
  -2  -4   1   91.39   28.80
  -2  -4   1   95.49   19.90
  -2  -4   1  130.19   22.90
  -2  -4   1  148.69   20.60
  -2  -4   1  123.09   29.00
  -2  -4   1   98.49   22.90
  -2  -4   1  118.19   12.70
  -2  -4   1  133.49   25.10
  -2  -4   1   90.29   26.50
  -2  -4   1  149.88   32.40
   1   4  -1  135.19   13.20
   1   4  -1  111.89   50.39
   1   4  -1  162.88   31.50
   1   4  -1  140.69   23.90
   1   4  -1  131.59   13.80
   1   4  -1  164.08   24.30
   1   4  -1  126.49   16.00
   1   4  -1  144.29   14.70
   1   4  -1   99.09   23.20
   1   4  -1  138.69   33.10
   1   4  -1  111.99   26.00
   1   4  -1  155.78   18.20
   1   4  -1  137.09   13.60
   1   4  -1  155.38   16.10
   1   4  -1  117.19   36.60
   1   4  -1  134.49   14.20
   1   4  -1  125.39   29.00
   1   4  -1  171.58   32.80
   1   4  -1  141.79   38.20
   1   4  -1  183.38   25.80
   1   4  -1  157.58   24.00
  -1  -4   1   92.39   26.70
  -1  -4   1  137.79   36.80
  -1  -4   1  111.79   31.10
  -1  -4   1  179.78   27.40
  -1  -4   1  125.29   19.50
  -1  -4   1  173.48   36.30
  -1  -4   1  127.39   14.70
  -1  -4   1  138.49   13.80
  -1  -4   1  141.19   14.10
  -1  -4   1  181.48   24.50
  -1  -4   1  117.39   24.50
  -1  -4   1  156.48   15.70
  -1  -4   1  236.18   55.39
  -1  -4   1  237.18   36.10
  -1  -4   1  119.79   22.20
  -1  -4   1  138.69   14.00
  -1  -4   1  142.99   19.40
   0   4  -1   30.80    6.10
   0   4  -1   37.00   12.10
   0   4  -1   25.40    4.60
   0   4  -1   37.90   20.20
   0   4  -1   51.39   42.10
   0   4  -1   23.70   14.00
   0   4  -1   28.80    8.00
   0   4  -1   33.60    6.20
   0   4  -1   24.00   15.50
   0   4  -1   36.30   24.90
   0   4  -1   31.90   13.50
   0   4  -1   34.80   16.90
   0   4  -1   34.00    5.40
   0   4  -1   24.00   22.80
   0   4  -1   27.60   11.20
   0   4  -1   10.20   12.70
   0   4  -1   51.19   33.30
   0   4  -1   37.10   40.90
   0   4  -1   27.90    5.80
   0   4  -1   35.80   15.90
   0  -4   1   37.90    6.10
   0  -4   1   42.30   23.10
   0  -4   1   30.10    8.80
   0  -4   1   30.90    6.60
   0  -4   1   32.20   26.80
   0  -4   1   22.80    8.40
   0  -4   1   39.50   18.60
   0  -4   1   17.90   25.10
   0  -4   1   19.20   38.30
   0  -4   1   31.30    5.90
   0  -4   1   32.90   13.70
   0  -4   1   14.20   15.40
   0  -4   1   39.50   15.90
   0  -4   1   32.30    5.60
   0  -4   1   33.80    5.10
   0  -4   1   15.60   16.10
   0  -4   1   47.30   21.70
   0  -4   1   18.60    5.60
  -1   4  -1   30.20   18.40
  -1   4  -1    4.70   33.20
  -1   4  -1   41.00   15.70
  -1   4  -1   27.00   48.50
  -1   4  -1   26.50    5.50
  -1   4  -1   22.50    5.20
  -1   4  -1   30.10    4.80
  -1   4  -1   23.80   11.90
  -1   4  -1   22.30    7.30
  -1   4  -1   23.40    5.80
  -1   4  -1    9.10    8.10
  -1   4  -1   33.00   21.50
  -1   4  -1   12.00   11.60
  -1   4  -1    5.40   13.90
  -1   4  -1   24.70   19.60
  -1   4  -1    4.10   19.80
  -1   4  -1    7.30    8.00
  -1   4  -1   19.30   15.40
  -1   4  -1   22.40   14.60
  -1   4  -1   19.40    5.00
   1  -4   1   22.90    5.70
   1  -4   1   31.10    4.00
   1  -4   1   25.40    5.50
   1  -4   1    9.80   25.00
   1  -4   1   13.40    8.10
   1  -4   1   50.89   46.40
   1  -4   1   34.50   15.80
   1  -4   1   20.70    5.10
   1  -4   1   37.90   24.70
   1  -4   1    7.00   16.90
   1  -4   1   26.80    5.90
   1  -4   1   20.40   18.50
   1  -4   1   29.90   22.20
   1  -4   1   29.00    4.90
   1  -4   1   19.20   19.50
   1  -4   1   -8.90   33.00
   1  -4   1   23.80    8.30
  -2   4  -1  716.93   57.59
  -2   4  -1  677.03   61.09
  -2   4  -1  576.34   80.49
  -2   4  -1  565.84   84.79
  -2   4  -1  604.34   73.99
  -2   4  -1  647.54   56.79
  -2   4  -1  586.54   72.19
  -2   4  -1  698.43   57.49
  -2   4  -1  708.53   75.49
  -2   4  -1  718.33   74.39
  -2   4  -1  632.44  106.79
  -2   4  -1  573.84   55.59
  -2   4  -1  779.52   71.59
  -2   4  -1  650.23   60.29
  -2   4  -1  655.63   76.59
  -2   4  -1  646.54   56.89
  -2   4  -1  773.52   65.09
  -2   4  -1  524.85   74.39
  -2   4  -1  588.04   68.99
   2  -4   1  628.94   61.29
   2  -4   1  698.13   57.09
   2  -4   1  732.33   77.89
   2  -4   1  728.53   68.99
   2  -4   1  710.33   79.49
   2  -4   1  510.35   85.29
   2  -4   1  754.12   91.29
   2  -4   1  688.43   66.39
   2  -4   1  622.04   61.79
   2  -4   1  700.73   54.99
   2  -4   1  723.73   57.09
   2  -4   1  648.44   78.69
   2  -4   1  676.93   57.19
   2  -4   1  720.63   56.19
   2  -4   1  661.43   77.19
  -3   4  -1  220.28   30.80
  -3   4  -1  206.18   47.10
  -3   4  -1  280.57   54.89
  -3   4  -1  183.38   41.70
  -3   4  -1  192.68   40.40
  -3   4  -1  247.28   22.50
  -3   4  -1  191.88   44.10
  -3   4  -1  234.88   23.40
  -3   4  -1  251.57   25.60
  -3   4  -1  279.17   36.80
  -3   4  -1  223.28   85.09
  -3   4  -1  211.68   29.30
  -3   4  -1  266.67   25.00
  -3   4  -1  221.08   57.19
  -3   4  -1  357.76   46.90
  -3   4  -1  265.57   23.60
   3  -4   1  256.47   28.70
   3  -4   1  298.77   39.50
   3  -4   1  244.78   23.90
   3  -4   1  267.77   58.09
   3  -4   1  301.97   59.89
   3  -4   1  251.57   23.50
   3  -4   1  250.37   24.00
   3  -4   1  254.97   31.00
   3  -4   1  246.68   51.69
   3  -4   1  202.18   41.20
   3  -4   1  262.07   44.10
   3  -4   1  289.87   55.09
  -4   4  -1   69.99   23.50
  -4   4  -1  126.89   14.70
  -4   4  -1   78.89   40.70
  -4   4  -1  104.99   33.90
  -4   4  -1  131.69   17.20
  -4   4  -1  127.59   10.60
  -4   4  -1   97.89   41.40
  -4   4  -1   87.49   26.10
  -4   4  -1  124.99   31.00
  -4   4  -1  117.39   15.10
  -4   4  -1   91.59   19.70
  -4   4  -1   86.49   28.50
  -4   4  -1   93.59   61.39
  -4   4  -1   89.29   71.59
  -4   4  -1  132.29   42.00
  -4   4  -1   97.39   20.90
  -4   4  -1  128.29   13.20
   4  -4   1  102.39   71.89
   4  -4   1  123.59   32.90
   4  -4   1  107.99   35.90
   4  -4   1  107.99   20.70
   4  -4   1  150.28   50.59
   4  -4   1  116.89   14.10
   4  -4   1  111.19   37.70
   4  -4   1  160.28   16.70
   4  -4   1   92.99   18.60
   4  -4   1  127.59   14.60
   4  -4   1  150.58   37.30
   4  -4   1  100.79   55.29
  -5   4  -1  112.69   37.00
  -5   4  -1  149.69   38.20
  -5   4  -1   83.69   26.20
  -5   4  -1   18.00   66.09
  -5   4  -1  118.09   16.00
  -5   4  -1   93.29   54.39
  -5   4  -1   97.99   21.50
  -5   4  -1  135.59   11.20
  -5   4  -1  117.39   14.20
  -5   4  -1  113.59   23.20
  -5   4  -1  127.89   48.10
  -5   4  -1   91.19   31.40
  -5   4  -1   91.49   37.80
  -5   4  -1  140.09   15.50
  -5   4  -1   87.89   28.50
  -5   4  -1  153.88  106.49
  -5   4  -1  127.89   17.80
   5  -4   1   95.39   21.10
   5  -4   1  192.98  107.39
   5  -4   1  119.99   43.60
   5  -4   1  124.89   52.39
   5  -4   1  159.58   39.40
   5  -4   1  107.19   16.20
   5  -4   1   98.09   19.90
   5  -4   1  108.79   42.00
   5  -4   1  119.49   16.60
   5  -4   1  172.08   46.90
   5  -4   1  147.09   14.90
   5  -4   1  122.59   17.30
   5  -4   1   45.50   67.39
  -6   4  -1   83.29   97.29
  -6   4  -1   94.09   48.20
  -6   4  -1  142.59   27.00
  -6   4  -1  152.48   59.79
  -6   4  -1  173.18   23.00
  -6   4  -1  136.99   39.60
  -6   4  -1  137.39   19.00
  -6   4  -1  156.08   20.30
  -6   4  -1  161.98   68.09
  -6   4  -1  232.28   43.70
  -6   4  -1  140.79   24.70
  -6   4  -1  150.38   42.10
  -6   4  -1  148.79   17.40
  -6   4  -1  110.89   34.00
  -6   4  -1  147.99   13.70
  -6   4  -1  241.18   61.09
   6  -4   1  138.29   47.30
   6  -4   1  118.99   19.70
   6  -4   1  143.39   26.20
   6  -4   1  148.19   17.90
   6  -4   1  106.59   24.00
   6  -4   1  171.48   19.30
   6  -4   1  130.79   83.79
   6  -4   1  116.59   47.80
   6  -4   1  126.49   77.59
  -7   4  -1   46.60   21.70
  -7   4  -1   31.70   60.69
  -7   4  -1   45.40   28.80
  -7   4  -1   39.20   32.90
  -7   4  -1   36.40   10.30
  -7   4  -1   59.89   16.70
  -7   4  -1  166.08   58.49
  -7   4  -1   54.19   11.80
  -7   4  -1   48.10   10.70
  -7   4  -1   63.49   19.10
  -7   4  -1   13.10   37.50
  -7   4  -1   39.50   38.00
   7  -4   1   35.20   18.60
   7  -4   1   21.20   49.10
   7  -4   1    9.30   46.30
   7  -4   1   36.00   11.40
   7  -4   1   40.70   18.40
  -8   4  -1  195.38   50.39
  -8   4  -1  169.18   42.60
  -8   4  -1  162.28   26.40
  -8   4  -1  133.99   81.69
  -8   4  -1  148.09   29.60
  -8   4  -1  135.39   65.79
  -8   4  -1  153.58   21.70
  -8   4  -1  142.79   19.20
   8  -4   1  109.59   27.90
   8  -4   1  129.19   22.90
   8  -4   1  141.69   78.39
   8  -4   1  151.18   31.90
   8  -4   1   85.59   72.99
  -9   4  -1  126.39   39.20
  -9   4  -1   67.59   27.20
  -9   4  -1  -63.89   87.49
  -9   4  -1   55.19   16.10
  -9   4  -1    7.00   62.79
  -9   4  -1  138.69   45.30
   9  -4   1   73.49   26.40
   9  -4   1 -154.68   88.89
   9  -4   1  -52.09   85.69
   9  -4   1   34.70   22.80
   9  -4   1   78.19   19.60
  10   3  -1  -87.59   65.49
  10   3  -1   10.70   16.50
  10   3  -1   26.60   11.80
  10   3  -1   47.00   21.00
 -10  -3   1  123.49   40.60
 -10  -3   1  -10.10   16.90
 -10  -3   1   47.20   40.10
 -10  -3   1  129.69   90.39
 -10  -3   1   -9.90   27.80
 -10  -3   1  -31.80   25.80
   9   3  -1   -0.40   13.10
   9   3  -1  -30.60   52.49
   9   3  -1   16.60   10.90
   9   3  -1   -1.20   13.20
  -9  -3   1  -41.20   26.60
  -9  -3   1   -5.60   12.80
  -9  -3   1   77.49   39.20
  -9  -3   1    4.10    6.60
  -9  -3   1   31.60   45.20
  -9  -3   1   44.20   30.70
  -9  -3   1   31.80   31.60
  -9  -3   1  -28.40   22.10
  -9  -3   1  -12.00   24.80
  -9  -3   1   68.59   70.29
   8   3  -1  458.25   93.79
   8   3  -1  606.34   65.99
   8   3  -1  594.34   65.29
   8   3  -1  475.15   90.59
   8   3  -1  403.26  141.29
   8   3  -1  623.04   60.99
   8   3  -1  607.24   64.29
   8   3  -1  567.74  123.19
  -8  -3   1  725.53   58.59
  -8  -3   1  702.93   82.69
  -8  -3   1  658.73   66.29
  -8  -3   1  705.43   74.09
  -8  -3   1  778.42  110.69
  -8  -3   1  719.13   73.49
  -8  -3   1  799.82   95.49
  -8  -3   1  870.31   92.99
  -8  -3   1  630.34   89.49
  -8  -3   1  712.93   61.59
   7   3  -1  306.67   37.80
   7   3  -1  322.57   33.40
   7   3  -1  307.57   38.80
   7   3  -1  240.98   57.19
   7   3  -1  237.88   75.19
   7   3  -1  476.35   66.59
   7   3  -1  313.67   32.10
   7   3  -1  294.47   34.00
   7   3  -1  410.46   62.29
   7   3  -1  195.08   55.29
   7   3  -1  213.28  105.99
   7   3  -1  260.57   65.99
  -7  -3   1  378.46   78.89
  -7  -3   1  445.36   68.89
  -7  -3   1  398.66   36.10
  -7  -3   1  331.67   38.50
  -7  -3   1  376.56   42.90
  -7  -3   1  419.16   64.59
  -7  -3   1  363.56   32.20
  -7  -3   1  433.66   63.09
  -7  -3   1  329.17   83.99
  -7  -3   1  335.57   33.80
  -7  -3   1  453.65   75.99
  -7  -3   1  501.05  102.29
  -7  -3   1  306.37   48.40
  -7  -3   1  262.67  123.19
  -7  -3   1  337.27   47.00
  -7  -3   1  384.66   62.49
   6   3  -1   43.70   73.59
   6   3  -1   23.40   30.90
   6   3  -1  -27.70   35.20
   6   3  -1   -3.90   26.00
   6   3  -1   41.30   62.09
   6   3  -1    1.20    4.90
   6   3  -1   -2.40    6.10
   6   3  -1   -4.50    8.20
   6   3  -1   41.10   32.90
   6   3  -1   -3.30    5.20
   6   3  -1    6.30    5.40
   6   3  -1  -23.00    7.60
   6   3  -1   16.30   30.70
   6   3  -1   20.30   28.90
  -6  -3   1  -17.00   19.70
  -6  -3   1   12.20   19.10
  -6  -3   1  -11.20   21.30
  -6  -3   1  -45.00   39.20
  -6  -3   1    2.50    5.30
  -6  -3   1    9.50    7.30
  -6  -3   1    6.20   20.30
  -6  -3   1   28.50   17.40
  -6  -3   1   -8.00   31.80
  -6  -3   1  -23.10   38.80
  -6  -3   1  -35.80   95.99
  -6  -3   1   21.30   56.99
  -6  -3   1    2.10    6.20
  -6  -3   1    7.70    9.80
  -6  -3   1  -35.90   25.00
   5   3  -1   30.80   10.50
   5   3  -1   54.19   52.19
   5   3  -1   61.39   28.70
   5   3  -1   44.90    8.80
   5   3  -1   39.20    9.20
   5   3  -1   39.20   73.19
   5   3  -1   41.40   37.20
   5   3  -1   41.10    9.10
   5   3  -1   72.09   35.00
   5   3  -1   27.30    9.80
   5   3  -1   35.30   21.20
   5   3  -1   39.40    8.00
   5   3  -1   93.89   33.10
   5   3  -1   45.20   28.10
   5   3  -1   58.99   31.60
  -5  -3   1   60.39   32.10
  -5  -3   1   40.80    7.90
  -5  -3   1   45.70    8.50
  -5  -3   1   45.40   11.20
  -5  -3   1   32.60   18.70
  -5  -3   1   32.60   23.10
  -5  -3   1   42.10    9.00
  -5  -3   1   28.30   17.40
  -5  -3   1   12.10   23.60
  -5  -3   1   32.70   53.99
  -5  -3   1   22.30   21.20
  -5  -3   1   21.70   37.10
  -5  -3   1   50.59   17.10
  -5  -3   1   34.00   35.80
  -5  -3   1   73.49   67.59
   4   3  -1    6.90    5.20
   4   3  -1   11.10   15.10
   4   3  -1   12.80    5.30
   4   3  -1   14.70   27.60
   4   3  -1    7.70    6.70
   4   3  -1   -2.90   14.00
   4   3  -1   12.20    5.00
   4   3  -1   14.20   26.60
   4   3  -1   18.20   19.40
   4   3  -1   12.60    5.00
   4   3  -1   -2.20   37.40
   4   3  -1   10.60   14.20
   4   3  -1    8.00    6.40
   4   3  -1   12.90   22.10
   4   3  -1   10.10   27.60
   4   3  -1  -33.40   41.90
   4   3  -1   23.50   21.40
  -4  -3   1    9.90   28.30
  -4  -3   1   19.40    6.50
  -4  -3   1   10.70    4.80
  -4  -3   1   19.80    6.40
  -4  -3   1    8.60   17.40
  -4  -3   1   10.10   20.10
  -4  -3   1   10.90   23.20
  -4  -3   1    7.50   24.80
  -4  -3   1   26.90   60.79
  -4  -3   1   18.20   40.40
  -4  -3   1    1.00   13.70
  -4  -3   1   14.50   13.10
  -4  -3   1    8.40    5.00
  -4  -3   1   -1.20   28.00
  -4  -3   1    7.30   16.10
  -4  -3   1   36.20   13.70
  -4  -3   1   12.00    7.20
   3   3  -1  153.28   17.50
   3   3  -1  220.78   42.40
   3   3  -1  166.08   62.79
   3   3  -1  186.68   19.50
   3   3  -1  177.88   17.50
   3   3  -1  175.48   16.60
   3   3  -1  149.59   33.00
   3   3  -1  134.59   29.90
   3   3  -1  147.09   17.70
   3   3  -1  184.48   25.90
   3   3  -1  238.08   37.20
   3   3  -1  183.28   44.20
   3   3  -1  185.68   17.80
   3   3  -1  182.68   18.50
   3   3  -1  121.39   36.50
   3   3  -1  127.39   33.30
   3   3  -1  182.88   29.20
   3   3  -1  183.18   38.60
   3   3  -1  184.28   20.30
  -3  -3   1  241.08   36.80
  -3  -3   1  159.68   32.40
  -3  -3   1  157.88   27.20
  -3  -3   1  193.08   17.90
  -3  -3   1  159.58   22.90
  -3  -3   1  174.88   24.80
  -3  -3   1  181.08   17.60
  -3  -3   1  238.88   42.50
  -3  -3   1  199.88   17.90
  -3  -3   1  205.98   42.40
  -3  -3   1  193.78   20.00
  -3  -3   1  206.48   31.80
  -3  -3   1  217.28   44.90
  -3  -3   1  172.78   17.20
  -3  -3   1  165.88   64.39
  -3  -3   1  198.28   18.40
  -3  -3   1  151.38   29.50
  -3  -3   1  177.28   34.70
  -3  -3   1  183.68   40.90
   2   3  -1  844.32   80.39
   2   3  -1  607.64   61.89
   2   3  -1  695.33   69.89
   2   3  -1  812.02   88.29
   2   3  -1  736.33   62.29
   2   3  -1  731.83   64.59
   2   3  -1  692.63   73.49
   2   3  -1  680.23   61.69
   2   3  -1  729.13   75.19
   2   3  -1  746.53   63.79
   2   3  -1  748.13   62.19
   2   3  -1  551.34   89.99
   2   3  -1  713.73   69.19
   2   3  -1  730.73   62.29
   2   3  -1  755.32   63.29
   2   3  -1  665.03   76.09
   2   3  -1  654.33   73.99
   2   3  -1  741.23   75.19
   2   3  -1  693.33   62.39
   2   3  -1  808.62   70.79
   2   3  -1  541.35   75.49
  -2  -3   1  750.22   62.99
  -2  -3   1  744.53   77.09
  -2  -3   1  739.23   66.39
  -2  -3   1  722.83   79.29
  -2  -3   1  834.62   78.79
  -2  -3   1  725.63   69.19
  -2  -3   1  733.33   96.39
  -2  -3   1  781.22   70.49
  -2  -3   1  659.83   62.19
  -2  -3   1  758.42   62.09
  -2  -3   1  828.32   89.09
  -2  -3   1  864.41   75.69
  -2  -3   1  776.92   66.49
  -2  -3   1  743.63   62.29
  -2  -3   1  820.42   74.49
  -2  -3   1  724.53   62.39
  -2  -3   1  828.02   71.99
   1   3  -1 2203.88  207.08
   1   3  -1 2019.00  195.98
   1   3  -1 2632.94  199.28
   1   3  -1 2169.88  209.98
   1   3  -1 2122.09  192.98
   1   3  -1 2014.70  200.28
   1   3  -1 2506.85  202.88
   1   3  -1 2260.97  192.88
   1   3  -1 2219.38  203.38
   1   3  -1 2186.68  203.18
   1   3  -1 2604.54  213.98
   1   3  -1 2336.17  192.08
   1   3  -1 2298.27  193.98
   1   3  -1 2206.68  201.88
   1   3  -1 2355.46  194.88
   1   3  -1 2387.26  193.58
   1   3  -1 2270.67  192.58
   1   3  -1 2118.79  206.88
   1   3  -1 2364.46  192.98
   1   3  -1 2428.06  198.18
   1   3  -1 2253.37  192.48
   1   3  -1 2204.68  200.78
  -1  -3   1 2496.95  214.88
  -1  -3   1 2448.85  192.78
  -1  -3   1 2374.06  199.58
  -1  -3   1 2704.13  209.28
  -1  -3   1 2252.37  204.58
  -1  -3   1 2453.65  196.98
  -1  -3   1 2307.37  202.28
  -1  -3   1 2319.77  194.68
  -1  -3   1 2500.05  193.58
  -1  -3   1 2812.72  215.58
  -1  -3   1 2142.39  192.58
  -1  -3   1 2520.15  201.78
  -1  -3   1 2386.26  193.08
  -1  -3   1 2424.36  195.58
  -1  -3   1 2390.16  203.88
  -1  -3   1 2527.35  201.48
  -1  -3   1 2275.67  195.38
  -1  -3   1 2382.36  198.78
  -1  -3   1 2347.27  192.98
   0   3  -1   45.80    6.00
   0   3  -1   62.29   10.30
   0   3  -1   20.60   13.00
   0   3  -1   51.89    6.40
   0   3  -1   58.59   13.60
   0   3  -1   41.30   11.30
   0   3  -1   60.89   38.90
   0   3  -1   55.69    6.30
   0   3  -1   66.99   20.30
   0   3  -1   48.00   15.50
   0   3  -1   48.20   41.00
   0   3  -1   50.79    9.10
   0   3  -1   51.69    7.40
   0   3  -1   63.49   23.40
   0   3  -1   53.29   16.80
   0   3  -1   52.09   15.40
   0   3  -1   67.69   33.00
   0   3  -1   47.90    8.10
   0   3  -1   50.89    7.10
   0   3  -1   83.19   20.80
   0   3  -1   39.10   13.90
   0   3  -1   54.79   12.20
   0  -3   1   87.29   16.00
   0  -3   1   50.09   17.60
   0  -3   1   38.60   15.60
   0  -3   1   57.99   11.20
   0  -3   1   56.39    7.70
   0  -3   1   70.59   22.40
   0  -3   1   44.30    9.50
   0  -3   1   55.19   31.20
   0  -3   1   57.79    7.00
   0  -3   1   79.29   21.10
   0  -3   1   57.29    7.50
   0  -3   1   40.70   38.00
   0  -3   1   52.49   10.00
   0  -3   1   55.29   10.00
   0  -3   1   62.29   23.20
   0  -3   1   43.10   12.80
   0  -3   1   81.29   28.30
   0  -3   1   65.59    6.70
   0  -3   1   59.39    6.50
  -1   3  -1 1151.58  120.09
  -1   3  -1 1287.87  109.29
  -1   3  -1 1267.07  109.09
  -1   3  -1 1349.36  120.99
  -1   3  -1  993.90  122.39
  -1   3  -1 1299.37  109.29
  -1   3  -1 1262.87  110.99
  -1   3  -1 1344.47  108.49
  -1   3  -1 1172.18  120.69
  -1   3  -1 1310.87  116.29
  -1   3  -1 1520.45  117.69
  -1   3  -1 1372.66  111.39
  -1   3  -1 1057.59  122.99
  -1   3  -1 1332.07  109.49
  -1   3  -1 1056.09  131.39
  -1   3  -1 1397.56  121.49
  -1   3  -1 1432.36  113.29
  -1   3  -1 1333.47  111.59
  -1   3  -1 1368.06  119.59
   1  -3   1 1235.08  109.19
   1  -3   1 1379.26  108.69
   1  -3   1 1318.57  130.49
   1  -3   1 1105.29  124.09
   1  -3   1 1388.46  112.09
   1  -3   1 1312.97  109.39
   1  -3   1 1287.27  111.99
   1  -3   1 1345.17  121.29
   1  -3   1 1390.16  108.29
   1  -3   1 1346.37  120.99
   1  -3   1 1312.17  112.59
   1  -3   1 1118.99  132.59
   1  -3   1 1403.66  121.69
   1  -3   1 1515.75  118.29
   1  -3   1 1482.75  109.29
   1  -3   1 1347.27  109.39
   1  -3   1 1492.65  114.29
   1  -3   1 1392.06  123.19
  -2   3  -1 7828.42  621.64
  -2   3  -1 7478.85  620.94
  -2   3  -1 8152.08  624.94
  -2   3  -1 7848.41  623.54
  -2   3  -1 7489.15  622.94
  -2   3  -1 7805.62  621.24
  -2   3  -1 8593.74  623.64
  -2   3  -1 7429.56  632.54
  -2   3  -1 7182.18  633.04
  -2   3  -1 7957.40  634.94
  -2   3  -1 7936.51  621.54
  -2   3  -1 7078.79  630.84
  -2   3  -1 7965.90  620.24
  -2   3  -1 7392.36  632.84
   2  -3   1 6475.65  623.84
   2  -3   1 7969.00  620.44
   2  -3   1 8293.97  629.44
   2  -3   1 7244.18  621.14
   2  -3   1 7025.40  620.74
   2  -3   1 7862.21  633.64
   2  -3   1 7933.51  624.34
   2  -3   1 7303.87  632.94
   2  -3   1 7705.83  635.24
   2  -3   1 8098.39  634.94
   2  -3   1 6460.15  641.54
   2  -3   1 8065.19  619.74
   2  -3   1 7982.10  626.24
   2  -3   1 6779.52  620.84
   2  -3   1 7768.62  621.34
   2  -3   1 6884.51  641.84
  -3   3  -1  801.92   74.69
  -3   3  -1  935.21   79.09
  -3   3  -1  803.82   70.79
  -3   3  -1  821.22   87.09
  -3   3  -1  852.21   87.09
  -3   3  -1  653.93  116.09
  -3   3  -1  819.32   69.09
  -3   3  -1  836.32   88.39
  -3   3  -1  955.30   93.39
  -3   3  -1  666.43   95.79
  -3   3  -1  848.12   70.09
  -3   3  -1  803.52   87.39
  -3   3  -1  852.51   71.99
  -3   3  -1  928.61   72.19
  -3   3  -1  783.12   93.09
  -3   3  -1  821.42   74.29
  -3   3  -1  799.82   71.09
   3  -3   1  902.81   94.49
   3  -3   1  871.41   70.29
   3  -3   1  814.32   75.19
   3  -3   1  828.62   80.09
   3  -3   1  831.32   71.59
   3  -3   1  945.61   92.49
   3  -3   1  853.41   72.99
   3  -3   1  802.52   83.69
   3  -3   1  880.91   91.09
   3  -3   1  825.02   71.49
   3  -3   1  859.21   91.09
   3  -3   1  862.31   76.19
   3  -3   1  847.42   71.09
   3  -3   1  722.23   99.99
   3  -3   1  714.53   97.79
  -4   3  -1   26.30   13.10
  -4   3  -1   49.60   24.90
  -4   3  -1    5.40   16.00
  -4   3  -1   24.40   13.50
  -4   3  -1   26.30    6.40
  -4   3  -1   33.40   46.20
  -4   3  -1   25.70   24.00
  -4   3  -1   31.00    6.00
  -4   3  -1   28.90    6.30
  -4   3  -1    2.50   26.00
  -4   3  -1    4.90   73.39
  -4   3  -1   33.00    4.30
  -4   3  -1   28.60   18.50
  -4   3  -1   13.10   21.80
  -4   3  -1   47.90   37.50
  -4   3  -1   31.20    8.30
   4  -3   1   23.50   34.40
   4  -3   1   16.00   13.30
   4  -3   1   31.00    7.10
   4  -3   1   28.00   11.70
   4  -3   1   25.10   27.00
   4  -3   1   21.30   10.70
   4  -3   1   27.80   27.10
   4  -3   1   32.90    7.40
   4  -3   1   10.50   25.50
   4  -3   1   27.50   48.80
   4  -3   1   31.80    7.50
   4  -3   1   14.50   22.40
  -5   3  -1   10.60   20.80
  -5   3  -1    8.50    5.50
  -5   3  -1   27.50   42.40
  -5   3  -1    9.70   14.10
  -5   3  -1    4.10    5.60
  -5   3  -1   20.80   15.00
  -5   3  -1   26.80   14.40
  -5   3  -1   10.20   59.59
  -5   3  -1   39.20   36.90
  -5   3  -1   14.20   22.90
  -5   3  -1  -12.40   17.20
  -5   3  -1   -5.00   30.80
  -5   3  -1   10.70    3.20
  -5   3  -1   11.30    6.40
  -5   3  -1  -24.00   85.39
  -5   3  -1    1.20   23.20
  -5   3  -1   15.00    7.50
  -5   3  -1   28.60   34.70
  -5   3  -1    5.20   28.00
   5  -3   1   17.10   27.00
   5  -3   1   12.40    6.80
   5  -3   1    4.70   10.30
   5  -3   1    8.80   12.40
   5  -3   1   17.40   29.80
   5  -3   1   16.10    6.80
   5  -3   1   -0.50   37.10
   5  -3   1   -7.40   79.59
   5  -3   1   19.40   67.99
   5  -3   1    7.70    5.20
   5  -3   1   19.50   31.20
   5  -3   1   16.30   27.10
   5  -3   1   12.90    6.40
  -6   3  -1   48.90   32.30
  -6   3  -1   31.70   23.10
  -6   3  -1   50.99   11.30
  -6   3  -1   22.60    8.50
  -6   3  -1   16.60   28.80
  -6   3  -1   61.09   41.50
  -6   3  -1   33.00    8.40
  -6   3  -1   39.90   40.70
  -6   3  -1   51.59   33.60
  -6   3  -1   22.60   16.50
  -6   3  -1   -7.40   58.89
  -6   3  -1   32.70    8.00
  -6   3  -1   40.30   16.50
  -6   3  -1   49.70   50.09
  -6   3  -1   43.30    6.40
  -6   3  -1   40.70   24.30
  -6   3  -1   21.50   88.79
  -6   3  -1   41.50   18.90
   6  -3   1   90.69   29.40
   6  -3   1   32.50   15.20
   6  -3   1   27.70    9.10
   6  -3   1  -45.30   61.09
   6  -3   1   20.90   13.40
   6  -3   1   49.10   36.60
   6  -3   1   32.50   10.90
   6  -3   1   42.30   10.00
   6  -3   1   62.39   92.09
   6  -3   1   56.79   35.50
   6  -3   1   28.20   36.30
   6  -3   1   83.69   39.30
  -7   3  -1  138.79   18.80
  -7   3  -1  132.79   16.20
  -7   3  -1  106.29   61.79
  -7   3  -1  103.09   37.90
  -7   3  -1  103.19   26.30
  -7   3  -1  111.59   33.70
  -7   3  -1  134.09   17.80
  -7   3  -1  126.99   12.90
  -7   3  -1  122.79   26.70
  -7   3  -1   76.99   48.20
  -7   3  -1  128.09   41.90
  -7   3  -1   85.39   22.20
  -7   3  -1  258.77   64.79
   7  -3   1  112.99   51.29
   7  -3   1   94.19   23.40
   7  -3   1  143.99   54.49
   7  -3   1  129.89   19.60
   7  -3   1  112.49   24.80
  -8   3  -1   15.80   16.40
  -8   3  -1   -0.70    8.50
  -8   3  -1   16.10    8.50
  -8   3  -1   -6.30    8.60
  -8   3  -1   39.10   48.70
  -8   3  -1   38.30   29.20
  -8   3  -1   12.10   19.30
  -8   3  -1    4.30   40.20
  -8   3  -1  -90.39   59.19
  -8   3  -1   40.00   31.00
  -8   3  -1   93.59   51.99
   8  -3   1    1.80   10.40
   8  -3   1   -7.80   56.79
   8  -3   1    5.00   14.80
   8  -3   1  -13.30   15.50
   8  -3   1  -34.50   54.39
  -9   3  -1   50.29   31.60
  -9   3  -1    9.10   10.20
  -9   3  -1   98.59   40.50
  -9   3  -1    2.70   21.10
  -9   3  -1  -73.19   72.09
  -9   3  -1    4.60    8.20
  -9   3  -1   -7.20   50.59
  -9   3  -1   26.50   21.00
  -9   3  -1  138.79   55.69
   9  -3   1    9.00   20.10
   9  -3   1  -94.79   74.69
   9  -3   1   22.00   20.00
   9  -3   1    7.30   12.90
 -10   3  -1  121.39   37.50
 -10   3  -1   50.39   15.70
 -10   3  -1   47.80   25.20
 -10   3  -1    1.90   60.89
  10  -3   1 -159.08   93.79
  10  -3   1   35.70   14.10
  10  -3   1   38.10   23.30
  10  -3   1  -90.99   62.49
  10  -3   1   41.20   24.10
  10   2  -1 -128.59   71.89
  10   2  -1    0.00   16.90
  10   2  -1   10.10   10.00
  10   2  -1 -128.99   58.89
  10   2  -1    8.40   16.10
 -10  -2   1   42.50   37.80
 -10  -2   1  108.89   81.39
 -10  -2   1   44.80   31.30
 -10  -2   1  -53.79   22.20
 -10  -2   1  -26.40   13.70
 -10  -2   1  -14.30   28.60
   9   2  -1  -69.39   51.89
   9   2  -1  -16.80   56.09
   9   2  -1   -4.80   61.59
   9   2  -1   47.10   12.60
   9   2  -1   25.00   17.80
   9   2  -1   52.69   18.60
  -9  -2   1   10.50   24.90
  -9  -2   1   80.69   35.50
  -9  -2   1   26.40   16.50
  -9  -2   1  104.59   48.70
  -9  -2   1   48.50   34.00
  -9  -2   1  182.78   77.19
  -9  -2   1   68.99   35.10
  -9  -2   1   22.50   25.40
   8   2  -1   12.50   13.50
   8   2  -1   11.60   45.30
   8   2  -1    7.00   12.20
   8   2  -1  -21.00   42.30
   8   2  -1  -29.30   39.80
   8   2  -1   -3.10   95.59
   8   2  -1   12.20   10.20
   8   2  -1    8.90    7.60
  -8  -2   1   55.09   58.89
  -8  -2   1  -15.30   28.20
  -8  -2   1   12.80    7.00
  -8  -2   1   49.20   52.09
  -8  -2   1   20.50   30.60
  -8  -2   1   42.10   29.50
  -8  -2   1   -3.80   12.80
  -8  -2   1   13.80    6.30
  -8  -2   1   13.60   21.10
  -8  -2   1   50.79   30.30
  -8  -2   1   -1.50   20.90
   7   2  -1    4.70   31.00
   7   2  -1   49.20   33.00
   7   2  -1    6.10    6.30
   7   2  -1    1.70    6.90
   7   2  -1   -9.20    4.10
   7   2  -1   -1.60    5.20
   7   2  -1  -61.59   89.49
   7   2  -1    3.00   34.80
   7   2  -1   -0.20    8.60
   7   2  -1   23.10   51.19
   7   2  -1  -13.90   40.40
   7   2  -1   57.59   34.90
   7   2  -1    1.10    9.30
  -7  -2   1   24.10   47.50
  -7  -2   1  -18.10   20.30
  -7  -2   1    7.40   16.40
  -7  -2   1   56.99   47.00
  -7  -2   1    5.20   24.20
  -7  -2   1   -2.40   20.00
  -7  -2   1   -3.30    4.70
  -7  -2   1   60.09   80.59
  -7  -2   1    0.90    6.80
  -7  -2   1   -4.50   17.10
  -7  -2   1   10.00   10.50
  -7  -2   1   -2.20   25.10
  -7  -2   1   12.40   61.39
  -7  -2   1   38.40   34.90
  -7  -2   1   -2.90    6.00
   6   2  -1  429.76   78.19
   6   2  -1  256.67   63.69
   6   2  -1  428.16   63.09
   6   2  -1  374.26   68.49
   6   2  -1  278.47   61.29
   6   2  -1  180.88  100.69
   6   2  -1  273.87   35.20
   6   2  -1  346.87   31.30
   6   2  -1  304.17   32.70
   6   2  -1  300.47   32.00
   6   2  -1  308.87   29.90
   6   2  -1  310.37   36.60
   6   2  -1  452.15   77.89
   6   2  -1  314.67   31.90
   6   2  -1  276.57   75.79
  -6  -2   1  310.47   70.19
  -6  -2   1  282.77   78.69
  -6  -2   1  347.37   31.20
  -6  -2   1  364.86   72.29
  -6  -2   1  334.27  122.19
  -6  -2   1  259.87   49.70
  -6  -2   1  350.56   37.30
  -6  -2   1  339.97   29.70
  -6  -2   1  309.17   48.30
  -6  -2   1  408.56   47.50
  -6  -2   1  230.68   49.40
  -6  -2   1  356.26   32.50
  -6  -2   1  248.98   47.40
  -6  -2   1  365.66   39.60
   5   2  -1   56.09   32.10
   5   2  -1   53.79   10.60
   5   2  -1   63.59    9.60
   5   2  -1   62.29   32.90
   5   2  -1   88.99   31.30
   5   2  -1   86.49   37.00
   5   2  -1   57.79   10.90
   5   2  -1   70.09   10.60
   5   2  -1   43.10   11.60
   5   2  -1   50.09   10.60
   5   2  -1   57.79   12.90
   5   2  -1   85.49   34.00
   5   2  -1   83.39   29.60
   5   2  -1   73.29   25.40
   5   2  -1   29.80   79.59
   5   2  -1   66.59   35.90
  -5  -2   1   24.00   53.79
  -5  -2   1   56.39   23.90
  -5  -2   1   74.19   17.70
  -5  -2   1   69.89   63.89
  -5  -2   1   47.80   24.30
  -5  -2   1   89.29    9.80
  -5  -2   1   77.49   38.90
  -5  -2   1   81.09   11.90
  -5  -2   1   75.59   21.40
  -5  -2   1   22.40   23.80
  -5  -2   1   82.49   40.40
  -5  -2   1   77.49   32.90
  -5  -2   1   74.09   18.60
  -5  -2   1   67.39   12.80
  -5  -2   1   83.29   11.50
   4   2  -1  121.69   13.00
   4   2  -1   82.79   30.90
   4   2  -1  105.19   32.40
   4   2  -1  144.59   30.80
   4   2  -1   77.99   64.89
   4   2  -1  129.29   13.40
   4   2  -1  140.69   17.00
   4   2  -1  124.89   13.50
   4   2  -1  107.29   12.20
   4   2  -1  103.99   27.50
   4   2  -1  139.79   37.60
   4   2  -1  129.99   17.60
   4   2  -1  110.29   25.50
   4   2  -1  106.79   21.70
   4   2  -1  135.99   14.70
   4   2  -1   53.69   25.50
   4   2  -1  139.19   15.30
   4   2  -1  117.59   29.10
  -4  -2   1  199.18   45.10
  -4  -2   1  134.49   13.00
  -4  -2   1  107.09   17.90
  -4  -2   1   97.89   15.00
  -4  -2   1  116.89   70.99
  -4  -2   1  179.98   35.30
  -4  -2   1  112.89   26.00
  -4  -2   1  101.89   21.40
  -4  -2   1  103.19   19.40
  -4  -2   1  159.68   38.30
  -4  -2   1  124.59   14.50
  -4  -2   1  133.69   13.40
  -4  -2   1  129.19   45.20
  -4  -2   1  137.29   36.60
  -4  -2   1  100.69   23.90
  -4  -2   1  109.89   26.10
  -4  -2   1  150.58   32.90
   3   2  -1   12.00   16.80
   3   2  -1    7.80    3.60
   3   2  -1    4.70    2.90
   3   2  -1    4.40    3.80
   3   2  -1    6.80    4.40
   3   2  -1    5.70   22.30
   3   2  -1   -6.50   46.80
   3   2  -1    5.20    4.60
   3   2  -1    2.10    5.00
   3   2  -1    2.60   15.40
   3   2  -1    7.80    4.30
   3   2  -1   26.50   18.40
   3   2  -1   12.90   14.70
   3   2  -1   18.10   20.20
   3   2  -1  -20.10   17.50
   3   2  -1    3.90    9.70
   3   2  -1    2.70   11.50
   3   2  -1    1.70    9.40
   3   2  -1    1.90    3.10
  -3  -2   1   15.30   10.10
  -3  -2   1   -1.30    8.20
  -3  -2   1    4.80    4.20
  -3  -2   1    0.40   18.80
  -3  -2   1   15.00   48.30
  -3  -2   1    2.60   15.20
  -3  -2   1  -13.70   28.20
  -3  -2   1   -2.00   18.40
  -3  -2   1    1.90    3.50
  -3  -2   1    3.80    3.30
  -3  -2   1   -3.00   11.40
  -3  -2   1   -1.50   10.00
  -3  -2   1   -6.30   19.70
  -3  -2   1    7.80   12.40
  -3  -2   1    5.70    4.90
  -3  -2   1    2.60    4.30
  -3  -2   1    5.60    3.90
  -3  -2   1    7.10    8.70
  -3  -2   1    3.50   10.10
   2   2  -1  491.95   57.29
   2   2  -1  556.54   52.79
   2   2  -1  480.25   42.80
   2   2  -1  453.75   41.60
   2   2  -1  510.85   45.10
   2   2  -1  463.45   41.90
   2   2  -1  447.76   42.00
   2   2  -1  448.36   41.00
   2   2  -1  450.75   41.80
   2   2  -1  389.36   56.79
   2   2  -1  483.55   49.10
   2   2  -1  462.25   44.00
   2   2  -1  354.86   72.19
   2   2  -1  449.06   55.49
   2   2  -1  493.25   49.90
   2   2  -1  508.45   43.40
   2   2  -1  496.45   42.00
   2   2  -1  493.15   55.99
   2   2  -1  521.25   54.99
   2   2  -1  520.25   56.89
  -2  -2   1  486.25   45.90
  -2  -2   1  544.95   51.29
  -2  -2   1  460.45   77.19
  -2  -2   1  536.05   53.09
  -2  -2   1  439.16   59.29
  -2  -2   1  564.04   44.20
  -2  -2   1  447.06   41.80
  -2  -2   1  437.76   42.40
  -2  -2   1  455.65   41.70
  -2  -2   1  528.95   43.90
  -2  -2   1  578.44   53.29
  -2  -2   1  526.35   48.80
  -2  -2   1  556.74   59.39
  -2  -2   1  578.14   59.39
  -2  -2   1  500.95   41.90
  -2  -2   1  523.75   42.30
  -2  -2   1  491.05   46.00
   1   2  -1 8617.84  713.83
   1   2  -1 8572.04  714.23
   1   2  -1 7933.61  720.53
   1   2  -1 8355.86  713.53
   1   2  -1 9060.59  724.53
   1   2  -1 9552.84  718.63
   1   2  -1 7621.64  717.13
   1   2  -1 9472.85  721.53
   1   2  -1 8536.55  715.33
   1   2  -1 8918.11  715.23
   1   2  -1 7931.71  719.13
   1   2  -1 8599.24  714.33
   1   2  -1 9215.68  717.93
   1   2  -1 8039.90  713.83
   1   2  -1 8940.91  720.33
   1   2  -1 8823.42  722.93
   1   2  -1 8420.86  721.33
   1   2  -1 8747.02  713.93
   1   2  -1 8617.54  715.33
   1   2  -1 9060.49  714.63
  -1  -2   1 8308.17  715.63
  -1  -2   1 8239.18  715.33
  -1  -2   1 9999.00  724.43
  -1  -2   1 9080.29  718.13
  -1  -2   1 8607.84  727.43
  -1  -2   1 9357.76  719.53
  -1  -2   1 8358.46  719.43
  -1  -2   1 7545.84  720.83
  -1  -2   1 8837.32  715.03
  -1  -2   1 8643.64  716.73
  -1  -2   1 8909.91  713.93
  -1  -2   1 9432.76  722.73
  -1  -2   1 8826.82  715.63
  -1  -2   1 9119.69  713.73
  -1  -2   1 9198.98  719.83
  -1  -2   1 9255.47  718.93
  -1  -2   1 8387.86  716.23
  -1  -2   1 7594.84  713.83
  -1  -2   1 9692.43  732.13
  -1  -2   1 9577.04  714.63
   0   2  -1    4.10   33.20
   0   2  -1   28.30   27.90
   0   2  -1    9.30    2.80
   0   2  -1   15.50    6.10
   0   2  -1    3.50   16.10
   0   2  -1    1.70   31.10
   0   2  -1    7.20    8.90
   0   2  -1    2.80   10.90
   0   2  -1   12.90    9.40
   0   2  -1   11.50    2.90
   0   2  -1   -2.40   12.20
   0   2  -1    8.00    4.70
   0   2  -1   15.20    3.90
   0   2  -1    0.00   11.80
   0   2  -1    9.70    7.80
   0   2  -1   28.20   16.00
   0   2  -1    5.50    3.20
   0   2  -1   13.00   19.20
   0   2  -1   11.70    2.70
   0   2  -1   13.60    4.60
   0  -2   1   10.00    2.50
   0  -2   1   12.30    2.80
   0  -2   1   12.90    3.60
   0  -2   1   15.90    9.70
   0  -2   1   15.40    8.60
   0  -2   1    1.10    4.70
   0  -2   1   12.10   28.30
   0  -2   1   -2.80   10.00
   0  -2   1   36.00   10.90
   0  -2   1   26.30   12.90
   0  -2   1    4.70   25.20
   0  -2   1    6.70   11.80
   0  -2   1   25.30   13.10
   0  -2   1    0.90   11.30
   0  -2   1   30.00   30.80
   0  -2   1   19.30   20.00
   0  -2   1   17.10    4.10
   0  -2   1    8.50    2.70
   0  -2   1   20.40   15.40
   0  -2   1    8.50    5.30
   0  -2   1   13.50   21.40
   0  -2   1   10.80    6.80
  -1   2  -1 1269.97  107.39
  -1   2  -1 1381.06  116.49
  -1   2  -1 1042.90  118.19
  -1   2  -1 1448.66  109.39
  -1   2  -1 1271.97  107.59
  -1   2  -1 1247.58  113.49
  -1   2  -1 1479.45  113.19
  -1   2  -1 1147.69  113.09
  -1   2  -1 1285.77  105.89
  -1   2  -1 1227.98  105.99
  -1   2  -1 1343.97  107.69
  -1   2  -1 1065.59  126.09
  -1   2  -1 1329.67  113.59
  -1   2  -1 1437.66  107.49
  -1   2  -1 1317.27  105.39
  -1   2  -1 1242.78  110.69
  -1   2  -1 1276.47  105.89
  -1   2  -1 1257.07  105.99
  -1   2  -1 1222.38  114.29
  -1   2  -1 1126.89  113.89
  -1   2  -1 1132.69  117.19
   1  -2   1 1142.99  128.19
   1  -2   1 1154.08  120.69
   1  -2   1 1282.97  105.99
   1  -2   1 1280.37  114.49
   1  -2   1 1339.07  105.99
   1  -2   1 1256.57  115.79
   1  -2   1 1382.96  108.09
   1  -2   1 1362.76  105.89
   1  -2   1 1126.19  119.89
   1  -2   1 1357.96  108.09
   1  -2   1 1297.57  107.69
   1  -2   1 1275.27  105.99
   1  -2   1 1152.68  107.79
   1  -2   1 1330.97  105.49
   1  -2   1 1404.86  109.69
   1  -2   1 1301.77  115.99
   1  -2   1 1351.16  113.09
   1  -2   1 1345.77  105.19
   1  -2   1 1353.46  115.79
  -2   2  -1   49.80   21.30
  -2   2  -1   47.10   34.10
  -2   2  -1   60.19   10.60
  -2   2  -1   52.79   17.20
  -2   2  -1   75.19    9.40
  -2   2  -1   61.09   18.90
  -2   2  -1   41.10   44.80
  -2   2  -1   71.99   24.40
  -2   2  -1   66.29   11.30
  -2   2  -1   73.99    7.50
  -2   2  -1   87.59   11.00
  -2   2  -1   74.09    8.90
  -2   2  -1   44.30   15.30
  -2   2  -1   68.49    8.40
  -2   2  -1   77.59    6.70
  -2   2  -1   68.89    8.40
  -2   2  -1   47.40   18.20
  -2   2  -1   76.19   16.70
   2  -2   1   67.49   11.70
   2  -2   1   71.79   11.30
   2  -2   1   76.99    7.80
   2  -2   1   57.19    8.90
   2  -2   1   79.09    8.00
   2  -2   1   55.99   18.30
   2  -2   1   79.59   18.20
   2  -2   1   55.69   19.20
   2  -2   1   66.59   48.50
   2  -2   1   56.49   22.00
   2  -2   1   81.19    9.00
   2  -2   1   75.69    8.30
   2  -2   1   75.49    9.20
   2  -2   1   89.19   22.80
   2  -2   1   62.79   11.20
   2  -2   1   45.10   23.50
   2  -2   1   70.09    7.00
   2  -2   1   63.39   21.00
   2  -2   1   51.39   32.20
  -3   2  -1 1451.75  106.79
  -3   2  -1 1246.28  104.09
  -3   2  -1 1192.68  116.29
  -3   2  -1 1347.77  114.29
  -3   2  -1 1143.09  116.29
  -3   2  -1  924.51  137.09
  -3   2  -1 1310.27  103.39
  -3   2  -1 1201.78  106.79
  -3   2  -1 1189.18  104.89
  -3   2  -1 1266.67  120.79
  -3   2  -1 1302.07  118.29
  -3   2  -1 1234.78  106.59
  -3   2  -1 1262.17  119.09
  -3   2  -1 1242.78  102.79
  -3   2  -1 1272.77  104.79
  -3   2  -1 1251.07  109.49
  -3   2  -1 1313.67  123.19
  -3   2  -1 1295.17  113.19
  -3   2  -1 1055.19  103.69
   3  -2   1  937.11  136.99
   3  -2   1 1326.07  105.79
   3  -2   1 1251.57  119.49
   3  -2   1 1363.56  103.59
   3  -2   1 1252.07  104.49
   3  -2   1 1288.07  108.09
   3  -2   1 1194.68  104.69
   3  -2   1 1174.68  114.09
   3  -2   1 1270.17  120.49
   3  -2   1 1341.67  120.19
   3  -2   1 1294.37  104.29
   3  -2   1 1254.67  119.69
   3  -2   1 1246.58  110.79
   3  -2   1 1112.49  127.29
   3  -2   1 1283.07  107.49
  -4   2  -1  228.48   20.80
  -4   2  -1  161.98   34.90
  -4   2  -1  218.08   19.90
  -4   2  -1  122.29   49.30
  -4   2  -1  143.79   75.39
  -4   2  -1  223.38   48.20
  -4   2  -1  190.08   21.60
  -4   2  -1  216.38   27.90
  -4   2  -1  226.58   39.10
  -4   2  -1  207.88   37.50
  -4   2  -1  143.09   36.30
  -4   2  -1  239.38   22.00
  -4   2  -1  184.88   37.90
  -4   2  -1  168.98   24.40
  -4   2  -1  222.78   18.80
  -4   2  -1  257.07   40.10
  -4   2  -1  252.17   34.40
  -4   2  -1  216.68   20.40
   4  -2   1  201.28   20.60
   4  -2   1  221.78   19.80
   4  -2   1  226.28   21.10
   4  -2   1  228.08   19.90
   4  -2   1  196.78   40.20
   4  -2   1  177.78   36.70
   4  -2   1  210.18   21.10
   4  -2   1  178.08   38.00
   4  -2   1  199.38   26.60
   4  -2   1  208.58   43.10
   4  -2   1  218.68   23.90
   4  -2   1  235.58   26.60
   4  -2   1  238.28   35.20
   4  -2   1  190.18   37.00
   4  -2   1  131.89   57.69
  -5   2  -1   50.39    8.80
  -5   2  -1   67.39   10.00
  -5   2  -1   83.39   55.19
  -5   2  -1   80.09   45.70
  -5   2  -1   60.99    7.60
  -5   2  -1   58.29   11.40
  -5   2  -1   46.00   34.80
  -5   2  -1   10.10   87.79
  -5   2  -1   50.79   16.70
  -5   2  -1   28.30   25.50
  -5   2  -1   40.60   23.70
  -5   2  -1   60.49    8.90
  -5   2  -1   50.79   15.60
  -5   2  -1   27.50   19.60
  -5   2  -1   86.29   30.80
  -5   2  -1   33.60   20.30
  -5   2  -1   90.39   35.60
  -5   2  -1   45.60   34.10
  -5   2  -1   67.39   22.20
   5  -2   1   83.19   29.00
   5  -2   1   11.40   41.30
   5  -2   1   63.99   10.40
   5  -2   1   65.19   10.10
   5  -2   1   63.09    9.30
   5  -2   1   57.69   30.50
   5  -2   1   48.20   14.60
   5  -2   1   36.60    9.60
   5  -2   1   76.69   35.00
   5  -2   1   66.59   35.60
   5  -2   1   87.99   65.69
   5  -2   1   64.49   32.70
   5  -2   1   43.80   13.40
  -6   2  -1  269.17   36.20
  -6   2  -1  226.28   22.90
  -6   2  -1  244.28   25.70
  -6   2  -1  256.77   23.00
  -6   2  -1  280.37   69.49
  -6   2  -1  203.08   30.40
  -6   2  -1  183.48   46.30
  -6   2  -1  231.98   23.60
  -6   2  -1  253.97   58.19
  -6   2  -1  138.29  101.49
  -6   2  -1  213.08   74.99
  -6   2  -1  265.77   21.30
  -6   2  -1  146.59   37.80
  -6   2  -1  236.78   45.20
  -6   2  -1  180.78   38.70
  -6   2  -1  152.98   32.40
  -6   2  -1  247.48   52.09
  -6   2  -1  195.28   44.60
   6  -2   1  218.78   23.10
   6  -2   1  161.48  107.39
   6  -2   1  219.08   54.89
   6  -2   1  216.08   51.19
   6  -2   1  177.08   47.90
   6  -2   1  254.87   22.90
   6  -2   1  225.08   23.90
   6  -2   1  154.48   76.79
   6  -2   1  225.88   31.70
   6  -2   1  231.08   29.40
   6  -2   1  259.67   25.40
   6  -2   1  212.68   49.10
  -7   2  -1   44.40    9.80
  -7   2  -1   80.89   46.60
  -7   2  -1   -6.70  103.99
  -7   2  -1   37.20   17.30
  -7   2  -1   44.30    7.90
  -7   2  -1   35.80   18.40
  -7   2  -1   23.90   34.50
  -7   2  -1   33.30   23.40
  -7   2  -1  126.39  106.29
  -7   2  -1   55.59   10.80
  -7   2  -1  -15.80   24.20
  -7   2  -1   58.89   54.69
  -7   2  -1   41.00   29.60
  -7   2  -1   58.29   20.90
  -7   2  -1   57.09   11.20
  -7   2  -1   48.10   12.40
  -7   2  -1   57.89   25.40
   7  -2   1   48.30   12.40
   7  -2   1   49.10   12.80
   7  -2   1  110.29   73.19
   7  -2   1   15.80   38.10
   7  -2   1    7.80   66.99
   7  -2   1   19.90   40.30
   7  -2   1   31.80   15.40
   7  -2   1   34.90   15.30
  -8   2  -1   37.90   45.50
  -8   2  -1   57.39   20.20
  -8   2  -1   79.09   30.70
  -8   2  -1  201.18   60.89
  -8   2  -1   90.99   72.79
  -8   2  -1   73.89   11.00
  -8   2  -1   58.49   14.10
  -8   2  -1   72.29   23.10
  -8   2  -1   79.89   15.10
  -8   2  -1   67.89   18.90
  -8   2  -1   67.29   12.50
  -8   2  -1   84.59   37.50
  -8   2  -1   69.99   43.60
   8  -2   1   64.99   21.50
   8  -2   1   26.20   52.59
   8  -2   1   81.19   15.00
   8  -2   1   55.39   19.50
   8  -2   1   76.29   55.19
  -9   2  -1  120.69   57.39
  -9   2  -1   81.79   33.80
  -9   2  -1   34.10   18.30
  -9   2  -1   69.59   35.60
  -9   2  -1  -38.70   78.19
  -9   2  -1   32.30   13.00
  -9   2  -1   28.90   22.40
  -9   2  -1  -21.30   46.80
   9  -2   1   -8.40   52.29
   9  -2   1   27.40   19.20
   9  -2   1   26.60   18.80
   9  -2   1   35.20   13.50
   9  -2   1 -122.79   69.49
   9  -2   1  -36.90   64.79
 -10   2  -1  -17.90   54.99
 -10   2  -1   24.70   26.50
 -10   2  -1   20.90   14.20
 -10   2  -1  130.09   41.60
 -10   2  -1   93.69   36.50
  10  -2   1  -53.39   64.69
  10  -2   1 -126.09   86.39
  10  -2   1   49.60   25.40
  10  -2   1   41.00   16.30
  10  -2   1   30.00   23.30
  10   1  -1  -69.99   78.89
  10   1  -1   -6.30   68.69
  10   1  -1  -47.00   78.09
  10   1  -1   73.49   24.60
  10   1  -1   80.69   23.20
  10   1  -1   66.09   18.40
 -10  -1   1  173.18   44.60
 -10  -1   1   46.50   29.70
 -10  -1   1   24.80   30.30
 -10  -1   1   61.69   20.70
 -10  -1   1  119.49   47.80
 -10  -1   1  250.47   89.39
   9   1  -1   72.99   21.30
   9   1  -1   64.39   16.30
   9   1  -1   55.79   19.60
   9   1  -1    1.30   61.19
   9   1  -1   24.10   59.79
   9   1  -1    8.80   58.49
  -9  -1   1  250.87   80.29
  -9  -1   1   83.29   37.10
  -9  -1   1   55.19   26.60
  -9  -1   1   63.49   40.10
  -9  -1   1   41.60   18.30
  -9  -1   1  138.79   41.20
  -9  -1   1   53.89   29.10
   8   1  -1    8.30   13.90
   8   1  -1   -6.60   42.20
   8   1  -1    9.30   12.70
   8   1  -1   52.19   50.39
   8   1  -1   57.79  103.29
   8   1  -1   19.90   10.60
   8   1  -1  -22.00   44.20
  -8  -1   1   18.20   22.20
  -8  -1   1   12.10   20.50
  -8  -1   1   44.90   30.60
  -8  -1   1   46.60   54.29
  -8  -1   1    4.20   31.70
  -8  -1   1   11.40   24.80
  -8  -1   1   83.79   63.19
  -8  -1   1   27.20   29.50
  -8  -1   1    4.70   12.80
  -8  -1   1    8.70    8.20
   7   1  -1   54.79   33.90
   7   1  -1  108.79   44.30
   7   1  -1    1.10   40.90
   7   1  -1   11.60   37.00
   7   1  -1   35.20   47.00
   7   1  -1   17.40    6.80
   7   1  -1  -13.70   91.79
   7   1  -1   25.40    9.60
   7   1  -1   20.10    8.00
   7   1  -1   14.00   10.60
   7   1  -1   11.90   33.10
   7   1  -1   26.00   13.10
   7   1  -1   22.90    8.40
  -7  -1   1   28.00    8.80
  -7  -1   1   20.30   62.09
  -7  -1   1   72.49   30.10
  -7  -1   1   13.50   41.60
  -7  -1   1   59.09   93.79
  -7  -1   1   12.30   18.00
  -7  -1   1   37.80   28.10
  -7  -1   1   39.00   27.90
  -7  -1   1   13.70   25.70
  -7  -1   1   33.60   49.40
  -7  -1   1   19.50    9.20
  -7  -1   1   11.30   22.70
  -7  -1   1   17.00   18.10
  -7  -1   1   29.20    6.50
  -7  -1   1   48.10   39.20
  -7  -1   1   14.90   11.90
   6   1  -1  314.47   33.80
   6   1  -1  364.36   57.99
   6   1  -1  345.27   33.20
   6   1  -1  199.38  110.29
   6   1  -1  294.97   56.79
   6   1  -1  307.67   36.10
   6   1  -1  310.07   37.50
   6   1  -1  248.98   60.79
   6   1  -1  286.17   68.19
   6   1  -1  290.17   61.49
   6   1  -1  309.77   38.10
   6   1  -1  301.97   31.30
   6   1  -1  308.97   32.40
   6   1  -1  463.35   81.79
   6   1  -1  449.95   62.89
  -6  -1   1  422.36   53.29
  -6  -1   1  395.56   38.30
  -6  -1   1  354.36   33.10
  -6  -1   1  407.36   77.09
  -6  -1   1  361.86   73.79
  -6  -1   1  376.16   31.30
  -6  -1   1  336.57   60.29
  -6  -1   1  292.17   50.49
  -6  -1   1  382.06   35.10
  -6  -1   1  318.07   69.69
  -6  -1   1  310.67   83.09
  -6  -1   1  442.76   48.20
  -6  -1   1  375.06   32.40
  -6  -1   1  392.86   44.80
  -6  -1   1  263.87  101.19
  -6  -1   1  296.27   54.09
   5   1  -1  195.78   41.20
   5   1  -1   90.99   85.79
   5   1  -1  246.08   49.40
   5   1  -1  222.88   40.90
   5   1  -1  236.18   23.20
   5   1  -1  180.58   39.60
   5   1  -1  233.58   24.30
   5   1  -1  237.98   22.40
   5   1  -1  213.98   51.99
   5   1  -1  274.47   53.39
   5   1  -1  222.48   23.90
   5   1  -1  269.97   46.40
   5   1  -1  237.88   27.70
   5   1  -1  234.18   25.10
   5   1  -1  256.77   28.80
  -5  -1   1  255.97   24.40
  -5  -1   1  259.77   22.00
  -5  -1   1  266.77   23.30
  -5  -1   1  180.98   79.29
  -5  -1   1  192.98   37.00
  -5  -1   1  233.38   41.30
  -5  -1   1  255.87   22.80
  -5  -1   1  143.29   37.00
  -5  -1   1  201.18   34.30
  -5  -1   1  206.38   37.10
  -5  -1   1  261.47   35.40
  -5  -1   1  285.57   33.90
  -5  -1   1  263.27   28.60
  -5  -1   1  201.18   53.29
  -5  -1   1  233.78   53.99
  -5  -1   1  206.68   40.70
  -5  -1   1  105.79   61.19
   4   1  -1  856.81   72.59
   4   1  -1  695.03   57.49
   4   1  -1  650.13   59.99
   4   1  -1  641.64   57.79
   4   1  -1  693.33   70.69
   4   1  -1  703.83   80.59
   4   1  -1  618.74   56.69
   4   1  -1  669.53   56.49
   4   1  -1  803.12   81.59
   4   1  -1  404.96   91.09
   4   1  -1  629.64   71.79
   4   1  -1  635.74   58.19
   4   1  -1  728.93   76.09
   4   1  -1  646.14   57.49
   4   1  -1  692.33   60.69
   4   1  -1  666.53   58.59
   4   1  -1  672.03   78.79
   4   1  -1  585.64   80.29
  -4  -1   1  612.84   58.29
  -4  -1   1  776.42   85.89
  -4  -1   1  717.83   72.29
  -4  -1   1  664.43   62.39
  -4  -1   1  692.83   57.09
  -4  -1   1  704.63   57.79
  -4  -1   1  615.74   76.99
  -4  -1   1  669.83   72.09
  -4  -1   1  736.23   74.69
  -4  -1   1  705.33   56.69
  -4  -1   1  632.34   74.29
  -4  -1   1  673.53   59.89
  -4  -1   1  531.45  110.19
  -4  -1   1  725.13   64.39
  -4  -1   1  598.64   85.19
  -4  -1   1  652.13   67.89
   3   1  -1  320.97   40.60
   3   1  -1  327.77   31.20
   3   1  -1  362.86   48.80
   3   1  -1  290.17   28.10
   3   1  -1  318.57   29.70
   3   1  -1  342.97   49.00
   3   1  -1  291.27   48.00
   3   1  -1  365.56   47.60
   3   1  -1  331.77   34.00
   3   1  -1  332.67   28.70
   3   1  -1  343.57   31.10
   3   1  -1  354.26   45.10
   3   1  -1  140.09   62.19
   3   1  -1  280.17   29.00
   3   1  -1  312.87   35.70
   3   1  -1  318.47   29.30
   3   1  -1  391.56   41.70
   3   1  -1  311.27   28.00
  -3  -1   1  341.27   42.50
  -3  -1   1  370.16   34.10
  -3  -1   1  305.67   73.69
  -3  -1   1  307.27   40.50
  -3  -1   1  310.27   28.70
  -3  -1   1  325.17   28.10
  -3  -1   1  340.27   29.60
  -3  -1   1  311.07   41.00
  -3  -1   1  324.57   34.20
  -3  -1   1  334.07   30.80
  -3  -1   1  278.67   51.09
  -3  -1   1  359.96   29.40
  -3  -1   1  359.66   42.30
  -3  -1   1  339.07   28.50
  -3  -1   1  350.06   52.99
  -3  -1   1  352.56   44.10
  -3  -1   1  288.37   36.00
   2   1  -1 1334.77  106.49
   2   1  -1 1185.98   96.39
   2   1  -1 1102.29   95.09
   2   1  -1 1090.69   97.89
   2   1  -1 1087.29   96.99
   2   1  -1 1120.89   94.99
   2   1  -1 1108.59   94.39
   2   1  -1 1085.39  106.29
   2   1  -1 1124.29   95.29
   2   1  -1 1162.08   96.09
   2   1  -1 1128.89  103.29
   2   1  -1 1114.69   97.39
   2   1  -1 1138.09  101.39
   2   1  -1 1192.38  105.39
   2   1  -1 1079.39   95.29
   2   1  -1 1137.79  106.39
   2   1  -1  980.10  106.59
   2   1  -1 1021.40   94.49
  -2  -1   1 1063.49  103.39
  -2  -1   1 1202.28   97.89
  -2  -1   1 1172.78  102.39
  -2  -1   1 1182.78   95.89
  -2  -1   1 1317.27  108.39
  -2  -1   1 1123.29   94.99
  -2  -1   1 1247.98   95.29
  -2  -1   1  890.51  104.19
  -2  -1   1 1344.47   96.49
  -2  -1   1 1136.89   97.79
  -2  -1   1 1084.19   94.59
  -2  -1   1 1146.99   97.99
  -2  -1   1 1316.67   97.09
  -2  -1   1 1169.08   95.49
  -2  -1   1 1028.80   94.49
  -2  -1   1 1210.78  103.79
  -2  -1   1 1368.06  103.39
  -2  -1   1 1173.98  109.69
   1   1  -1 6743.62  567.54
   1   1  -1 7372.96  571.34
   1   1  -1 6683.63  568.84
   1   1  -1 8024.00  574.34
   1   1  -1 7360.26  568.04
   1   1  -1 6073.69  567.54
   1   1  -1 6524.35  571.14
   1   1  -1 6641.24  572.84
   1   1  -1 6596.64  573.24
   1   1  -1 7031.10  568.54
   1   1  -1 6942.01  568.84
   1   1  -1 6582.34  567.14
   1   1  -1 6930.01  567.74
   1   1  -1 6333.37  570.54
   1   1  -1 6103.49  572.14
   1   1  -1 7314.27  571.34
   1   1  -1 7546.85  578.04
  -1  -1   1 6735.13  573.34
  -1  -1   1 6370.36  572.64
  -1  -1   1 7449.85  568.14
  -1  -1   1 6727.53  571.34
  -1  -1   1 7212.38  568.94
  -1  -1   1 7692.73  572.14
  -1  -1   1 7084.19  570.04
  -1  -1   1 7061.39  570.34
  -1  -1   1 6944.81  568.84
  -1  -1   1 7208.88  571.14
  -1  -1   1 6297.27  568.64
  -1  -1   1 7659.13  572.64
  -1  -1   1 7619.94  574.84
  -1  -1   1 6927.81  567.74
  -1  -1   1 7462.65  573.44
  -1  -1   1 6509.75  568.84
   0   1  -1 5242.48  510.25
   0   1  -1 5974.80  510.75
   0   1  -1 6847.31  509.15
   0   1  -1 6155.78  509.15
   0   1  -1 6517.55  509.35
   0   1  -1 6165.88  508.45
   0   1  -1 5934.21  509.75
   0   1  -1 6340.47  508.25
   0   1  -1 6013.50  509.25
   0   1  -1 5943.21  513.35
   0   1  -1 5674.63  510.15
   0   1  -1 6845.12  510.65
   0   1  -1 5935.01  509.05
   0   1  -1 6750.42  511.15
   0   1  -1 6342.87  508.45
   0   1  -1 5872.91  507.45
   0   1  -1 5478.35  508.25
   0  -1   1 6300.17  509.25
   0  -1   1 6575.74  508.45
   0  -1   1 6647.64  522.05
   0  -1   1 6277.37  508.65
   0  -1   1 6323.57  511.45
   0  -1   1 6047.80  511.75
   0  -1   1 6477.75  510.05
   0  -1   1 6453.95  509.05
   0  -1   1 6472.15  509.15
   0  -1   1 5914.61  512.95
   0  -1   1 5317.37  511.35
   0  -1   1 7103.49  512.65
   0  -1   1 6404.36  510.65
   0  -1   1 6392.06  509.45
   0  -1   1 5640.64  512.85
   0  -1   1 6167.18  511.35
   0  -1   1 6546.65  508.75
   0  -1   1 6741.13  513.65
   0  -1   1 6378.16  509.05
   0  -1   1 6154.38  509.25
  -1   1  -1  528.65   51.29
  -1   1  -1  522.85   53.49
  -1   1  -1  566.24   51.89
  -1   1  -1  515.75   48.80
  -1   1  -1  514.55   46.40
  -1   1  -1  528.15   45.40
  -1   1  -1  610.74   46.70
  -1   1  -1  636.04   50.99
  -1   1  -1  574.84   47.60
  -1   1  -1  603.24   46.10
  -1   1  -1  372.66   63.09
  -1   1  -1  542.35   45.10
  -1   1  -1  548.75   45.70
  -1   1  -1  516.85   50.59
  -1   1  -1  533.85   51.09
  -1   1  -1  530.55   45.50
  -1   1  -1  569.74   45.10
  -1   1  -1  542.55   46.80
  -1   1  -1  555.14   45.70
   1  -1   1  572.84   45.20
   1  -1   1  542.45   45.60
   1  -1   1  581.44   46.80
   1  -1   1  584.94   45.40
   1  -1   1  553.04   45.50
   1  -1   1  523.35   51.89
   1  -1   1  410.96   56.09
   1  -1   1  556.94   46.80
   1  -1   1  550.44   50.29
   1  -1   1  611.44   46.80
   1  -1   1  529.45   46.70
   1  -1   1  578.24   48.20
   1  -1   1  556.14   45.70
   1  -1   1  477.65   51.19
   1  -1   1  434.76   53.39
   1  -1   1  444.76   62.59
   1  -1   1  567.14   45.20
   1  -1   1  545.85   52.29
   1  -1   1  537.55   52.39
   1  -1   1  586.64   53.59
  -2   1  -1 1776.42  157.08
  -2   1  -1 1786.52  157.38
  -2   1  -1 1680.63  153.58
  -2   1  -1 1792.52  151.28
  -2   1  -1 1797.22  157.38
  -2   1  -1 1830.52  152.88
  -2   1  -1 1876.41  159.98
  -2   1  -1 1827.52  149.29
  -2   1  -1 1797.82  149.79
  -2   1  -1 1808.72  149.19
  -2   1  -1 1837.42  150.18
  -2   1  -1 1732.83  151.08
  -2   1  -1 1849.52  149.69
  -2   1  -1 2013.90  151.38
  -2   1  -1 1829.92  154.98
  -2   1  -1 1740.03  158.18
  -2   1  -1 1786.42  158.98
  -2   1  -1 1972.20  150.98
  -2   1  -1 1742.93  150.28
   2  -1   1 1660.13  150.08
   2  -1   1 1959.60  151.98
   2  -1   1 1825.52  153.48
   2  -1   1 1754.92  163.28
   2  -1   1 1773.42  155.38
   2  -1   1 1851.11  158.58
   2  -1   1 1748.13  158.88
   2  -1   1 1882.91  150.58
   2  -1   1 1757.02  149.29
   2  -1   1 1900.21  151.68
   2  -1   1 1832.42  158.68
   2  -1   1 1791.22  158.58
   2  -1   1 1817.92  149.79
   2  -1   1 1974.30  151.68
   2  -1   1 1819.72  149.99
   2  -1   1 1963.30  151.78
   2  -1   1 1737.53  158.18
  -3   1  -1    3.40   13.70
  -3   1  -1    1.50    4.10
  -3   1  -1    1.00    2.90
  -3   1  -1  -16.40   29.50
  -3   1  -1    0.10    2.80
  -3   1  -1   -6.10    8.30
  -3   1  -1    0.00    7.20
  -3   1  -1   -3.40   14.80
  -3   1  -1   -2.90   13.20
  -3   1  -1    0.20    2.40
  -3   1  -1    1.40    3.00
  -3   1  -1   -0.80    6.90
  -3   1  -1    2.30    2.10
  -3   1  -1  -17.70   40.40
  -3   1  -1   -0.20    3.00
  -3   1  -1    4.00   13.50
  -3   1  -1   -2.00   19.80
  -3   1  -1    2.00   16.80
  -3   1  -1   -7.40   11.80
  -3   1  -1   -3.00    9.20
  -3   1  -1    2.40    7.20
   3  -1   1    8.90   19.90
   3  -1   1    6.10   15.00
   3  -1   1    0.80    4.60
   3  -1   1  -37.90   44.00
   3  -1   1    6.20   17.10
   3  -1   1   17.40   14.80
   3  -1   1    3.20   14.20
   3  -1   1    2.70    2.50
   3  -1   1   -0.70    2.60
   3  -1   1    5.60   32.90
   3  -1   1    9.90   14.30
   3  -1   1    0.10    2.60
   3  -1   1    8.10   18.50
   3  -1   1   -0.40    2.50
   3  -1   1   -2.90    4.70
   3  -1   1   -0.20    3.80
   3  -1   1   -3.50    5.70
  -4   1  -1  853.21   85.29
  -4   1  -1  642.24  104.39
  -4   1  -1  853.21   74.09
  -4   1  -1  912.71   81.89
  -4   1  -1  851.71   90.89
  -4   1  -1  888.71   95.59
  -4   1  -1  866.21   85.29
  -4   1  -1  595.94   93.19
  -4   1  -1  855.81   71.29
  -4   1  -1  820.02   83.09
  -4   1  -1  871.71   71.69
  -4   1  -1  858.11   73.79
  -4   1  -1  794.62   86.19
  -4   1  -1  783.72   77.79
  -4   1  -1  869.51   69.59
  -4   1  -1  840.42   88.89
  -4   1  -1  825.42   71.19
  -4   1  -1  798.92   69.19
  -4   1  -1  823.92   70.29
   4  -1   1  821.72   87.19
   4  -1   1  841.12   89.49
   4  -1   1 1015.20   91.99
   4  -1   1  651.13   92.29
   4  -1   1  871.71   74.09
   4  -1   1  802.42   73.89
   4  -1   1  802.12   72.09
   4  -1   1  805.42   80.79
   4  -1   1  823.52   69.49
   4  -1   1  790.82   70.99
   4  -1   1  574.64   95.89
   4  -1   1  837.52   70.89
   4  -1   1  858.61   79.09
   4  -1   1  774.52   88.09
   4  -1   1  888.21   69.99
   4  -1   1  795.32   70.29
  -5   1  -1   47.70    7.70
  -5   1  -1   35.60   28.70
  -5   1  -1   33.90   47.90
  -5   1  -1   44.20   23.90
  -5   1  -1   62.59   84.09
  -5   1  -1   58.99    8.80
  -5   1  -1   43.90   31.00
  -5   1  -1   47.80   20.30
  -5   1  -1   54.19   39.70
  -5   1  -1   43.20   14.10
  -5   1  -1   37.90    9.60
  -5   1  -1   40.20   26.10
  -5   1  -1   43.90   10.00
  -5   1  -1   22.00   16.90
  -5   1  -1   49.50   28.80
  -5   1  -1   25.60   18.40
  -5   1  -1   57.09   15.20
   5  -1   1   31.90    7.10
   5  -1   1   42.10   27.60
   5  -1   1   53.29   29.00
   5  -1   1   81.29   37.10
   5  -1   1   44.10   56.89
   5  -1   1   47.60    8.90
   5  -1   1   39.60   12.60
   5  -1   1    8.80   14.30
   5  -1   1   45.40   32.00
   5  -1   1   47.90    8.30
   5  -1   1   55.49   10.00
   5  -1   1   38.60   11.60
  -6   1  -1    4.40   43.20
  -6   1  -1   17.00   33.60
  -6   1  -1   -9.60   19.70
  -6   1  -1   26.10   18.00
  -6   1  -1   38.20   60.69
  -6   1  -1  -25.50   31.60
  -6   1  -1    6.40   30.10
  -6   1  -1   12.50   15.10
  -6   1  -1   10.90    6.50
  -6   1  -1   16.80   37.70
  -6   1  -1   28.90   26.70
  -6   1  -1   -1.40   15.10
  -6   1  -1   13.30    7.50
  -6   1  -1    9.60    5.90
  -6   1  -1    5.50    4.40
  -6   1  -1  -11.70   17.90
  -6   1  -1   13.80   98.59
  -6   1  -1   17.60   24.60
   6  -1   1    2.70   37.80
   6  -1   1    1.90    4.80
   6  -1   1    5.80   30.30
   6  -1   1  -49.99   56.59
   6  -1   1   14.50    8.00
   6  -1   1    9.30    4.70
   6  -1   1    6.00    9.80
   6  -1   1   -0.30   10.70
   6  -1   1   25.70   91.59
   6  -1   1   21.20   31.40
   6  -1   1   10.40    6.30
   6  -1   1   28.70   31.90
  -7   1  -1    4.30    5.60
  -7   1  -1   -1.30   18.40
  -7   1  -1    2.70    5.90
  -7   1  -1  -39.10   44.80
  -7   1  -1   -1.70   31.50
  -7   1  -1   16.20   17.50
  -7   1  -1    3.90   33.00
  -7   1  -1   -1.90    4.00
  -7   1  -1   20.60   38.40
  -7   1  -1   -4.00   23.40
  -7   1  -1  -63.89   92.59
  -7   1  -1   66.79   58.39
  -7   1  -1    1.70   15.70
  -7   1  -1   -6.20   23.50
  -7   1  -1   43.30   34.80
  -7   1  -1   -0.10   13.90
  -7   1  -1   -1.60    4.30
  -7   1  -1   -5.00    6.10
   7  -1   1   66.79   37.30
   7  -1   1   11.50    6.80
   7  -1   1  -14.00   31.80
   7  -1   1  -22.70   80.19
   7  -1   1   62.79   66.49
   7  -1   1    4.70   10.70
   7  -1   1    7.10   12.10
   7  -1   1    4.20    7.70
   7  -1   1   -4.70   33.10
   7  -1   1    3.90    5.50
  -8   1  -1  390.16   66.19
  -8   1  -1  256.47   52.69
  -8   1  -1  260.77   27.40
  -8   1  -1  273.67   26.90
  -8   1  -1  235.48   60.99
  -8   1  -1  309.27   41.60
  -8   1  -1  275.17   25.90
  -8   1  -1  277.67   28.40
  -8   1  -1  216.58   35.90
  -8   1  -1  251.37   53.89
  -8   1  -1  386.46   88.69
   8  -1   1  260.47   28.60
   8  -1   1  243.18   69.99
   8  -1   1  165.88   32.50
   8  -1   1  246.68   66.49
   8  -1   1  200.98   34.10
  -9   1  -1  136.79   57.39
  -9   1  -1  173.48   29.00
  -9   1  -1  135.89   32.00
  -9   1  -1  176.98   23.00
  -9   1  -1  201.78   44.50
  -9   1  -1  189.38   50.19
  -9   1  -1  169.28   85.59
   9  -1   1  139.09   22.40
   9  -1   1  152.58   30.20
   9  -1   1  129.29   28.40
   9  -1   1  129.89   78.79
   9  -1   1  159.78   68.09
   9  -1   1  165.48   77.69
 -10   1  -1  156.18   64.99
 -10   1  -1  239.38   49.50
 -10   1  -1  276.17   58.29
 -10   1  -1  215.28   27.40
 -10   1  -1  197.98   37.40
 -10   1  -1  315.17  124.39
  10  -1   1  163.28   34.60
  10  -1   1  170.78   95.09
  10  -1   1  114.69   76.69
  10  -1   1  202.28   29.00
  10  -1   1  111.09  116.99
  10  -1   1  152.08   33.30
  10   0  -1   -1.50   16.00
  10   0  -1   32.60   20.70
  10   0  -1   -0.30   11.90
  10   0  -1 -120.59   58.69
 -10   0   1   -1.00   27.10
 -10   0   1  -25.30   23.30
 -10   0   1  -27.70   13.50
 -10   0   1   33.70   36.80
 -10   0   1  111.89   39.50
 -10   0   1  -25.10   42.90
 -10   0   1  157.08   77.39
   9   0  -1   23.30   16.90
   9   0  -1   35.30   12.00
   9   0  -1   -0.50   62.99
   9   0  -1   20.10   16.50
   9   0  -1  -37.30   62.39
   9   0  -1  -12.90   55.39
  -9   0   1   21.10   24.20
  -9   0   1   66.49   36.00
  -9   0   1   17.70   15.40
  -9   0   1   50.39   26.60
  -9   0   1   -8.20   34.60
  -9   0   1  102.09   39.70
   8   0  -1   20.00   15.90
   8   0  -1   23.30   49.90
   8   0  -1   16.90   10.90
   8   0  -1   -9.40   43.10
   8   0  -1  -14.10   73.29
   8   0  -1    1.80   46.20
   8   0  -1   13.30   13.90
  -8   0   1  -16.50   20.00
  -8   0   1   -6.60   31.90
  -8   0   1    4.50   13.20
  -8   0   1   14.80   25.60
  -8   0   1   27.80   21.20
  -8   0   1   56.49   33.10
  -8   0   1   85.49   65.19
  -8   0   1    8.80   10.60
  -8   0   1   25.70   30.00
  -8   0   1   51.69   46.80
   7   0  -1  100.09   59.09
   7   0  -1   36.40   10.30
   7   0  -1   57.59   16.50
   7   0  -1  -40.60   89.89
   7   0  -1   33.50   10.80
   7   0  -1   14.50   36.10
   7   0  -1   64.59   41.80
   7   0  -1   45.10   53.39
   7   0  -1   72.89   47.10
   7   0  -1   38.60   10.40
   7   0  -1   32.50   13.80
   7   0  -1   53.89    9.50
  -7   0   1   57.49   29.00
  -7   0   1   49.20   12.10
  -7   0   1   38.60   10.50
  -7   0   1   30.40   13.60
  -7   0   1  118.69   56.89
  -7   0   1   33.20   43.80
  -7   0   1   79.99   58.89
  -7   0   1   68.19   34.10
  -7   0   1   68.49   30.60
  -7   0   1  102.09   44.70
  -7   0   1   29.10   18.10
  -7   0   1   52.89   33.20
  -7   0   1   63.39   10.90
  -7   0   1   51.59   27.70
  -7   0   1  -28.00  115.19
  -7   0   1   55.99   20.90
   6   0  -1   84.79   36.00
   6   0  -1   86.99   37.60
   6   0  -1   84.79   11.50
   6   0  -1  121.79   47.40
   6   0  -1   55.79   73.59
   6   0  -1   71.19   16.00
   6   0  -1   67.39   12.80
   6   0  -1  155.98   41.40
   6   0  -1   70.19   12.50
   6   0  -1   73.59   40.60
   6   0  -1   61.59   16.40
   6   0  -1   81.79   14.00
   6   0  -1   98.89   44.20
   6   0  -1   68.59   44.00
  -6   0   1   48.30   32.90
  -6   0   1   69.39   30.10
  -6   0   1  121.89   39.90
  -6   0   1   89.09   12.10
  -6   0   1   56.59   14.40
  -6   0   1  102.49   21.90
  -6   0   1  145.49   71.49
  -6   0   1   98.59   44.50
  -6   0   1   54.89   50.49
  -6   0   1   87.49   33.10
  -6   0   1   95.89   13.40
  -6   0   1  110.19   16.30
  -6   0   1   63.29   31.50
  -6   0   1  100.99   33.30
  -6   0   1    7.80   96.69
  -6   0   1  118.09   23.50
   5   0  -1  284.67   33.70
   5   0  -1  315.27   58.89
   5   0  -1  319.87   29.50
   5   0  -1  290.77   27.90
   5   0  -1  102.09   90.89
   5   0  -1  367.26   57.79
   5   0  -1  312.47   34.80
   5   0  -1  262.17   59.59
   5   0  -1  311.57   32.10
   5   0  -1  407.16   64.99
   5   0  -1  322.07   29.90
   5   0  -1  413.16   65.99
   5   0  -1  251.37   46.90
   5   0  -1  280.07   30.00
   5   0  -1  328.27   50.09
  -5   0   1  321.37   37.70
  -5   0   1  346.67   39.10
  -5   0   1  255.57   96.99
  -5   0   1  367.26   67.79
  -5   0   1  272.57   45.90
  -5   0   1  300.87   71.29
  -5   0   1  307.17   28.60
  -5   0   1  336.67   27.80
  -5   0   1  301.87   53.69
  -5   0   1  325.67   30.60
  -5   0   1  339.47   33.50
  -5   0   1  327.77   29.50
  -5   0   1  232.98   45.70
  -5   0   1  315.47   58.49
  -5   0   1  226.48   45.90
   4   0  -1  831.82   71.99
   4   0  -1  842.02   72.19
   4   0  -1  795.52   72.99
   4   0  -1  823.02   76.29
   4   0  -1  839.02   73.59
   4   0  -1  813.32  100.59
   4   0  -1  829.52   75.89
   4   0  -1  887.11   89.59
   4   0  -1  828.92   88.09
   4   0  -1  842.02   73.89
   4   0  -1  884.71   92.09
   4   0  -1  893.81   74.49
   4   0  -1  989.00   96.09
   4   0  -1  963.30   93.29
   4   0  -1  817.72   84.69
  -4   0   1  864.91   91.69
  -4   0   1  634.64   95.69
  -4   0   1  935.81   82.39
  -4   0   1  891.21   74.49
  -4   0   1  802.32   72.39
  -4   0   1  699.83  126.09
  -4   0   1  840.92   86.19
  -4   0   1  895.91   78.39
  -4   0   1  946.71   72.19
  -4   0   1  839.82   73.09
  -4   0   1  877.31   88.79
  -4   0   1  862.61   85.19
  -4   0   1  948.11   77.79
  -4   0   1  943.61   91.39
  -4   0   1  852.01   75.09
  -4   0   1  791.12   92.29
  -4   0   1  893.61  101.59
   3   0  -1  149.99   17.90
   3   0  -1  144.69   15.00
   3   0  -1   95.79   56.79
   3   0  -1  179.68   31.70
   3   0  -1  136.89   33.50
   3   0  -1  196.18   30.10
   3   0  -1  185.88   34.80
   3   0  -1  138.79   15.60
   3   0  -1  124.29   21.70
   3   0  -1  154.98   18.30
   3   0  -1  120.19   24.80
   3   0  -1  165.48   33.70
   3   0  -1  174.08   16.70
   3   0  -1  143.59   14.00
   3   0  -1  140.39   13.80
   3   0  -1  121.49   24.20
  -3   0   1  115.29   24.00
  -3   0   1  124.89   28.20
  -3   0   1  108.09   48.80
  -3   0   1  142.59   30.70
  -3   0   1  107.29   40.80
  -3   0   1  156.88   16.00
  -3   0   1  131.59   33.10
  -3   0   1  124.29   24.00
  -3   0   1  167.58   17.60
  -3   0   1  205.28   21.60
  -3   0   1  170.58   22.00
  -3   0   1  132.59   23.70
  -3   0   1  142.89   14.30
  -3   0   1  155.58   14.90
  -3   0   1  218.28   38.60
  -3   0   1  163.58   15.70
  -3   0   1  156.58   13.90
   2   0  -1 4220.58  380.26
   2   0  -1 4535.85  371.76
   2   0  -1 4611.94  379.66
   2   0  -1 4648.13  380.36
   2   0  -1 4292.37  372.66
   2   0  -1 4704.83  373.66
   2   0  -1 3879.41  383.46
   2   0  -1 4656.43  373.96
   2   0  -1 4668.93  380.56
   2   0  -1 4852.31  380.96
   2   0  -1 4279.57  374.06
   2   0  -1 4573.84  372.76
   2   0  -1 4681.03  376.36
   2   0  -1 4409.36  379.16
   2   0  -1 5246.77  377.96
   2   0  -1 4495.65  373.96
   2   0  -1 4226.88  371.56
   2   0  -1 4405.56  372.46
  -2   0   1 4854.51  372.66
  -2   0   1 4714.43  372.86
  -2   0   1 4528.75  372.96
  -2   0   1 4615.04  379.46
  -2   0   1 4387.36  376.46
  -2   0   1 4640.44  371.86
  -2   0   1 4328.17  385.46
  -2   0   1 5182.98  374.36
  -2   0   1 4351.56  373.86
  -2   0   1 4232.28  377.06
  -2   0   1 4608.84  371.56
  -2   0   1 4452.95  374.46
  -2   0   1 4323.37  380.46
  -2   0   1 5168.28  373.86
   1   0  -1 4007.30  288.97
   1   0  -1 3009.50  292.77
   1   0  -1 3300.17  291.57
   1   0  -1 3573.64  287.07
   1   0  -1 3580.64  290.57
   1   0  -1 3447.05  291.17
   1   0  -1 3329.87  287.37
   1   0  -1 3437.26  287.47
   1   0  -1 4094.19  290.37
   1   0  -1 3934.71  292.17
   1   0  -1 3326.67  288.27
   1   0  -1 3406.76  287.57
   1   0  -1 3853.81  291.97
   1   0  -1 3257.67  287.97
   1   0  -1 3355.86  287.37
   1   0  -1 3414.76  291.47
   1   0  -1 3065.09  288.07
   1   0  -1 3137.99  286.97
   1   0  -1 3725.23  288.27
  -1   0   1 3275.17  287.27
  -1   0   1 3627.04  291.57
  -1   0   1 3371.86  287.37
  -1   0   1 3623.84  287.47
  -1   0   1 3477.95  287.67
  -1   0   1 3138.29  293.77
  -1   0   1 3476.95  291.97
  -1   0   1 3686.63  292.17
  -1   0   1 3511.05  287.07
  -1   0   1 3642.64  287.67
  -1   0   1 3525.35  288.77
  -1   0   1 3587.94  288.37
  -1   0   1 3292.77  291.07
  -1   0   1 3913.51  288.47
  -1   0   1 3948.60  292.57
  -1   0   1 4027.60  288.27
  -1   0   1 3431.16  288.47
  -1   0  -1  407.96   33.70
  -1   0  -1  395.96   33.90
  -1   0  -1  428.56   34.00
  -1   0  -1  394.26   34.40
  -1   0  -1  400.26   33.80
  -1   0  -1  415.16   34.30
  -1   0  -1  407.16   36.10
  -1   0  -1  363.26   35.90
  -1   0  -1  387.06   33.70
  -1   0  -1  436.76   34.70
  -1   0  -1  381.26   39.80
  -1   0  -1  414.66   37.50
   1   0   1  381.66   33.80
   1   0   1  405.66   35.80
   1   0   1  382.76   36.50
   1   0   1  383.46   33.70
   1   0   1  414.86   34.10
   1   0   1  386.16   39.90
   1   0   1  387.46   36.80
   1   0   1  421.66   35.00
   1   0   1  396.86   37.70
   1   0   1  397.26   33.50
   1   0   1  350.56   33.80
   1   0   1  444.36   33.90
   1   0   1  442.06   37.50
   1   0   1  410.66   33.80
   1   0   1  408.96   33.80
   1   0   1  405.86   36.30
   1   0   1  415.06   34.30
   1   0   1  427.46   34.20
   1   0   1  470.95   35.70
  -2   0  -1  173.68   18.50
  -2   0  -1  100.89   32.50
  -2   0  -1  192.48   15.70
  -2   0  -1  141.99   23.80
  -2   0  -1  187.18   27.00
  -2   0  -1  174.28   16.30
  -2   0  -1  180.28   18.90
  -2   0  -1  164.18   15.60
  -2   0  -1  178.28   16.20
  -2   0  -1  152.88   51.89
  -2   0  -1  130.29   23.50
  -2   0  -1  121.19   21.70
  -2   0  -1  144.99   21.30
  -2   0  -1  161.18   24.40
  -2   0  -1  159.78   14.80
  -2   0  -1  121.39   20.80
  -2   0  -1  177.18   29.60
  -2   0  -1  183.28   14.90
  -2   0  -1  187.78   28.10
  -2   0  -1  198.38   30.50
  -2   0  -1  144.39   24.10
  -2   0  -1  168.98   14.60
  -2   0  -1  181.38   16.60
   2   0   1  162.78   15.40
   2   0   1  118.29   22.50
   2   0   1  171.38   16.70
   2   0   1  142.99   26.00
   2   0   1  168.98   26.20
   2   0   1  186.28   15.10
   2   0   1  126.89   26.50
   2   0   1  211.68   31.40
   2   0   1  202.98   17.10
   2   0   1  193.58   28.00
   2   0   1  164.28   14.80
   2   0   1  175.68   14.60
   2   0   1  116.49   52.09
   2   0   1  152.48   16.70
   2   0   1  132.59   15.30
   2   0   1  199.28   18.50
   2   0   1  171.28   29.30
   2   0   1  121.69   22.00
   2   0   1  221.88   19.50
   2   0   1  213.38   31.90
   2   0   1  161.58   22.50
   2   0   1  109.19   36.30
   2   0   1  152.28   24.40
  -3   0  -1   22.80   10.40
  -3   0  -1   30.10   13.90
  -3   0  -1   47.10    6.30
  -3   0  -1   37.10    9.40
  -3   0  -1   47.10    7.50
  -3   0  -1   40.70    6.90
  -3   0  -1   40.80   16.10
  -3   0  -1   36.90   14.70
  -3   0  -1   35.90   14.90
  -3   0  -1   43.60   17.80
  -3   0  -1   24.20   26.20
  -3   0  -1   78.39   49.30
  -3   0  -1   40.00    5.40
  -3   0  -1   39.30    7.10
  -3   0  -1   33.90   22.60
  -3   0  -1   37.50   15.60
  -3   0  -1   44.50    5.60
  -3   0  -1   38.20    8.60
  -3   0  -1   36.50   17.40
  -3   0  -1   50.29    7.00
  -3   0  -1   37.10   12.60
   3   0   1   34.20   16.00
   3   0   1    2.80   32.20
   3   0   1   23.60   14.10
   3   0   1   38.40    7.10
   3   0   1   25.90   43.50
   3   0   1   34.20    7.60
   3   0   1   40.00   19.70
   3   0   1   44.70    5.90
   3   0   1   24.60   16.40
   3   0   1   54.29   16.20
   3   0   1   41.20    6.80
   3   0   1   37.50    6.90
   3   0   1   39.30    5.80
   3   0   1   36.20   16.20
   3   0   1   37.90    8.10
   3   0   1   42.00    5.40
   3   0   1   48.00    9.40
   3   0   1   54.29   20.40
  -4   0  -1  236.98   77.79
  -4   0  -1  251.87   43.70
  -4   0  -1  282.67   46.30
  -4   0  -1  318.27   44.30
  -4   0  -1  341.97   43.70
  -4   0  -1  295.07   58.29
  -4   0  -1  370.26   52.09
  -4   0  -1  362.66   35.60
  -4   0  -1  341.07   30.60
  -4   0  -1  365.76   30.20
  -4   0  -1  375.26   30.30
  -4   0  -1  341.07   40.90
  -4   0  -1  367.26   35.20
  -4   0  -1  335.57   31.80
  -4   0  -1  343.27   48.70
  -4   0  -1  361.16   32.50
  -4   0  -1  346.07   44.40
  -4   0  -1  362.16   43.00
  -4   0  -1  292.87   50.49
  -4   0  -1  372.76   31.60
   4   0   1  319.47   45.40
   4   0   1  321.97   30.80
   4   0   1  356.86   31.80
   4   0   1  335.07   31.10
   4   0   1  361.66   52.19
   4   0   1  257.77   57.09
   4   0   1  340.67   45.40
   4   0   1  292.67   45.10
   4   0   1  343.17   33.80
   4   0   1  358.76   30.50
   4   0   1  432.36   56.09
   4   0   1  267.37   74.69
   4   0   1  357.66   33.30
   4   0   1  344.77   55.69
   4   0   1  339.77   34.40
   4   0   1  341.87   29.90
  -5   0  -1 1814.82  157.38
  -5   0  -1 1680.03  144.69
  -5   0  -1 1691.83  140.19
  -5   0  -1 1625.24  141.99
  -5   0  -1 1552.94  153.48
  -5   0  -1 1888.61  153.98
  -5   0  -1 1731.03  144.59
  -5   0  -1 1842.42  157.48
  -5   0  -1 1577.64  158.68
  -5   0  -1 1725.53  149.88
  -5   0  -1 1655.53  160.28
  -5   0  -1 1584.34  140.89
  -5   0  -1 1783.72  142.69
  -5   0  -1 1948.51  165.68
  -5   0  -1 1303.07  162.88
   5   0   1 1656.23  141.59
   5   0   1 1552.74  143.99
   5   0   1 1658.03  141.19
   5   0   1 1994.90  166.48
   5   0   1 1542.65  144.39
   5   0   1 1893.41  163.48
   5   0   1 1618.04  141.99
   5   0   1 1630.14  152.38
   5   0   1 1495.95  159.68
   5   0   1 1667.03  140.59
  -6   0  -1  152.08   19.60
  -6   0  -1  163.78   45.70
  -6   0  -1  108.79   27.80
  -6   0  -1  159.08   17.40
  -6   0  -1  157.98   36.90
  -6   0  -1  213.28  108.79
  -6   0  -1  194.98   64.19
  -6   0  -1  127.59   30.80
  -6   0  -1  189.58   25.60
  -6   0  -1  140.99   34.70
  -6   0  -1  114.29   42.00
  -6   0  -1  153.28   47.60
  -6   0  -1  160.08   20.40
  -6   0  -1  213.58   17.40
  -6   0  -1  183.28   46.50
  -6   0  -1   96.39   32.50
  -6   0  -1  162.58   24.40
   6   0   1  160.98   41.70
   6   0   1  112.89   21.00
   6   0   1  122.89   21.80
   6   0   1   59.69   66.09
   6   0   1  206.68   53.49
   6   0   1  161.48   20.20
   6   0   1  159.98   40.80
   6   0   1  103.49   76.99
   6   0   1  158.08   41.40
   6   0   1  145.79   17.30
   6   0   1  161.78   17.90
   6   0   1  170.18   17.00
  -7   0  -1   -0.20   18.60
  -7   0  -1   34.70   58.39
  -7   0  -1    1.80    7.20
  -7   0  -1   -7.10   14.10
  -7   0  -1    8.60    9.20
  -7   0  -1    3.20   41.90
  -7   0  -1   -1.70   35.20
  -7   0  -1    3.20   23.00
  -7   0  -1   40.50   93.69
  -7   0  -1   -2.50   25.60
  -7   0  -1   -7.20   30.20
  -7   0  -1    7.00   18.10
  -7   0  -1  -17.30   29.20
  -7   0  -1    1.50   15.90
  -7   0  -1    7.40   35.90
  -7   0  -1    4.80    6.60
   7   0   1   26.30   41.60
   7   0   1   21.10   35.80
   7   0   1    3.50   89.99
   7   0   1  -45.80   42.50
   7   0   1   14.20   27.70
   7   0   1    6.50   10.70
   7   0   1   16.20   12.10
   7   0   1    0.70    6.20
   7   0   1    8.60    7.50
   7   0   1    8.50    6.40
   7   0   1    2.00   32.40
  -8   0  -1   11.70   28.90
  -8   0  -1   18.70   23.80
  -8   0  -1    5.80   37.10
  -8   0  -1   17.30   17.10
  -8   0  -1   22.80   19.50
  -8   0  -1   78.39   49.00
  -8   0  -1   25.20   57.19
  -8   0  -1   32.00   22.10
  -8   0  -1   42.40   36.90
  -8   0  -1   14.30    7.00
   8   0   1   28.80   14.80
   8   0   1   -3.30   47.40
   8   0   1   17.30   12.90
   8   0   1  -17.60   40.80
   8   0   1   10.30   49.00
   8   0   1   13.80   10.00
  -9   0  -1  159.98   61.39
  -9   0  -1  130.49   40.90
  -9   0  -1   42.40   55.39
  -9   0  -1  114.99   35.10
  -9   0  -1   91.69   16.80
  -9   0  -1   92.19   26.30
  -9   0  -1   15.10   43.40
  -9   0  -1   82.79   14.60
  -9   0  -1   91.19   23.40
  -9   0  -1   89.39   70.09
   9   0   1   66.69   16.90
   9   0   1   57.49   20.90
   9   0   1   54.69   63.19
   9   0   1   15.30   55.39
   9   0   1   68.89   21.30
   9   0   1    8.60   73.09
 -10   0  -1   64.39   35.00
 -10   0  -1    5.40   26.20
 -10   0  -1  -46.40   41.00
 -10   0  -1   44.90   34.00
 -10   0  -1   23.40   86.59
 -10   0  -1   -4.70   41.50
 -10   0  -1   16.80   13.30
 -10   0  -1   93.39   61.19
  10   0   1   11.70    9.50
  10   0   1   -5.60   16.00
  10   0   1   -4.40   18.00
  10   0   1 -120.29   70.09
  10   0   1  -53.99   58.99
  10  -1  -1  -59.59   76.29
  10  -1  -1  -61.59   70.99
  10  -1  -1   45.50   24.70
 -10   1   1   49.70   27.80
 -10   1   1  157.58   48.10
 -10   1   1   31.30   29.60
 -10   1   1   46.70   16.40
 -10   1   1  108.89   44.50
 -10   1   1  310.67   83.09
 -10   1   1   31.80   45.60
   9  -1  -1   72.89   22.20
   9  -1  -1   89.89   24.20
   9  -1  -1   81.19   18.00
   9  -1  -1   -8.40   68.69
   9  -1  -1   -6.40   67.59
   9  -1  -1   35.60   58.99
  -9   1   1  137.99   43.00
  -9   1   1   61.19   16.00
  -9   1   1   55.09   25.80
  -9   1   1  135.19   42.40
  -9   1   1   89.19   30.00
  -9   1   1   71.79   18.10
  -9   1   1   83.59   50.49
   8  -1  -1  118.19   59.79
   8  -1  -1  115.99   25.60
   8  -1  -1  122.09   60.39
   8  -1  -1  111.99   24.90
   8  -1  -1  132.79   20.80
   8  -1  -1  116.39   57.79
  -8   1   1  142.99   58.89
  -8   1   1  218.78   47.90
  -8   1   1   98.79   44.70
  -8   1   1  162.88   43.00
  -8   1   1  170.48   46.30
  -8   1   1  331.47   88.99
  -8   1   1  148.79   23.70
  -8   1   1  119.39   30.40
  -8   1   1  137.99   19.00
  -8   1   1  103.89   27.60
   7  -1  -1  800.42  142.69
   7  -1  -1 1162.68  108.89
   7  -1  -1 1252.87  106.99
   7  -1  -1  842.22  181.88
   7  -1  -1 1485.85  151.68
   7  -1  -1 1116.49  114.59
   7  -1  -1 1111.79  113.59
   7  -1  -1 1263.27  153.38
   7  -1  -1 1223.58  108.69
   7  -1  -1 1108.09  109.19
   7  -1  -1 1259.17  151.98
  -7   1   1 1265.37  128.59
  -7   1   1 1510.65  143.29
  -7   1   1 1160.78  131.19
  -7   1   1 1372.06  107.89
  -7   1   1 1225.98  111.39
  -7   1   1 1191.98  146.89
  -7   1   1 1302.97  111.19
  -7   1   1 1235.08  134.99
  -7   1   1 1352.16  118.29
  -7   1   1 1476.55  139.69
  -7   1   1 1572.24  144.29
  -7   1   1 1379.26  116.99
  -7   1   1 1326.37  108.79
   6  -1  -1  225.88   59.89
   6  -1  -1  258.37   47.80
   6  -1  -1  257.67   24.00
   6  -1  -1  191.68   45.70
   6  -1  -1  116.39  102.59
   6  -1  -1  171.18   28.00
   6  -1  -1  236.58   24.10
   6  -1  -1  238.48   21.90
   6  -1  -1  151.48   41.50
   6  -1  -1  146.09   58.49
   6  -1  -1  218.08   31.30
   6  -1  -1  216.58   50.19
   6  -1  -1  190.08   47.90
   6  -1  -1  211.58   24.50
  -6   1   1  190.08   96.59
  -6   1   1  245.88   55.19
  -6   1   1  165.38   44.90
  -6   1   1  220.58   69.19
  -6   1   1  262.47   29.60
  -6   1   1  144.39   39.70
  -6   1   1  225.28   25.40
  -6   1   1  247.28   64.79
  -6   1   1  234.18   22.80
  -6   1   1  199.08   44.90
  -6   1   1  142.79   77.29
  -6   1   1  230.88   48.30
  -6   1   1  260.57   24.10
  -6   1   1  234.58   32.80
  -6   1   1  287.97   38.00
  -6   1   1  232.28   44.40
   5  -1  -1  778.02   70.49
   5  -1  -1  835.42   88.09
   5  -1  -1  813.92   71.19
   5  -1  -1  882.31  100.19
   5  -1  -1  813.92   75.19
   5  -1  -1  765.52  109.49
   5  -1  -1  964.20  101.39
   5  -1  -1  714.23   91.99
   5  -1  -1  525.65  131.59
   5  -1  -1  805.92   70.09
   5  -1  -1  788.62   72.19
   5  -1  -1  848.82   95.29
   5  -1  -1  795.52   68.69
   5  -1  -1  757.72   74.09
  -5   1   1  783.62   96.89
  -5   1   1  802.72  100.69
  -5   1   1  870.31   94.99
  -5   1   1  803.82   90.79
  -5   1   1  856.31  110.09
  -5   1   1  796.72   69.99
  -5   1   1  826.32   71.79
  -5   1   1  812.12   76.89
  -5   1   1  892.11   93.59
  -5   1   1  831.32   69.19
  -5   1   1  686.33  110.99
  -5   1   1  800.22   72.49
  -5   1   1  695.93  145.09
  -5   1   1  863.51   76.49
   4  -1  -1    3.80    7.20
   4  -1  -1  -29.30   55.89
   4  -1  -1   -2.70   25.70
   4  -1  -1   11.10   19.80
   4  -1  -1   -4.50   21.10
   4  -1  -1    0.10    3.60
   4  -1  -1    5.10    3.60
   4  -1  -1    2.40    3.70
   4  -1  -1   -1.00    7.20
   4  -1  -1    1.20    5.50
   4  -1  -1    1.40    3.10
   4  -1  -1    7.90   14.50
   4  -1  -1   -0.60   21.90
   4  -1  -1    1.50   18.30
   4  -1  -1    1.00    3.40
  -4   1   1   -3.10   18.10
  -4   1   1    8.60    8.50
  -4   1   1    5.80    4.20
  -4   1   1  -29.70   38.90
  -4   1   1    1.80    3.70
  -4   1   1   13.60   12.20
  -4   1   1    8.50    7.10
  -4   1   1  -17.20   18.00
  -4   1   1  -12.00   24.50
  -4   1   1  -11.90   24.60
  -4   1   1    0.00   13.80
  -4   1   1    7.40   18.80
  -4   1   1   -5.30   21.20
  -4   1   1    8.80   11.00
  -4   1   1   26.20   63.79
  -4   1   1    1.40    4.70
   3  -1  -1  240.68   41.20
   3  -1  -1  239.98   31.20
   3  -1  -1  218.68   21.70
   3  -1  -1  301.37   41.80
   3  -1  -1  241.88   40.70
   3  -1  -1  250.97   20.60
   3  -1  -1  253.27   20.50
   3  -1  -1  161.88   58.59
   3  -1  -1  227.38   24.80
   3  -1  -1  199.68   33.20
   3  -1  -1  230.88   22.90
   3  -1  -1  226.18   22.00
   3  -1  -1  241.18   25.70
   3  -1  -1  197.48   42.40
  -3   1   1  162.58   40.30
  -3   1   1  241.08   27.10
  -3   1   1  255.27   22.30
  -3   1   1  213.28   21.20
  -3   1   1  243.28   24.10
  -3   1   1  201.28   66.89
  -3   1   1  199.38   32.00
  -3   1   1  230.98   20.70
  -3   1   1  222.88   22.30
  -3   1   1  233.28   26.30
  -3   1   1  228.08   36.30
  -3   1   1  180.88   33.20
  -3   1   1  199.78   46.80
  -3   1   1  257.57   41.60
  -3   1   1  221.78   31.10
  -3   1   1  238.88   38.20
   2  -1  -1   20.80    7.40
   2  -1  -1    2.20    7.20
   2  -1  -1   17.80    5.00
   2  -1  -1   13.90    3.30
   2  -1  -1   17.70    7.00
   2  -1  -1   35.30   15.80
   2  -1  -1    4.60   12.60
   2  -1  -1   14.70    3.90
   2  -1  -1    7.60   19.90
   2  -1  -1   12.70   13.30
   2  -1  -1   13.80    6.10
   2  -1  -1   13.10   15.10
   2  -1  -1   18.80    8.00
   2  -1  -1   16.30    2.80
   2  -1  -1    7.60   13.40
   2  -1  -1  -15.10   42.10
   2  -1  -1    3.20   19.50
   2  -1  -1   15.30    4.00
   2  -1  -1   -0.70   12.60
  -2   1   1   12.90   11.50
  -2   1   1   10.00   13.40
  -2   1   1   27.00   45.10
  -2   1   1   21.00    5.60
  -2   1   1   16.80    3.50
  -2   1   1    2.50   12.70
  -2   1   1   14.00    4.20
  -2   1   1   13.20    5.50
  -2   1   1   22.40    6.40
  -2   1   1   17.50   13.50
  -2   1   1   12.50    8.30
  -2   1   1   -9.20   33.50
  -2   1   1    5.80   18.60
  -2   1   1    2.40   21.10
  -2   1   1   17.30    4.60
  -2   1   1    8.40   13.70
  -2   1   1   13.40    3.40
  -2   1   1   25.30    8.50
   1  -1  -1 2834.72  220.68
   1  -1  -1 3007.80  221.68
   1  -1  -1 3049.40  227.48
   1  -1  -1 2623.64  225.88
   1  -1  -1 2768.02  222.08
   1  -1  -1 2996.80  224.88
   1  -1  -1 2421.06  228.58
   1  -1  -1 2561.74  223.58
   1  -1  -1 2749.02  220.88
   1  -1  -1 2738.93  221.78
   1  -1  -1 2610.44  226.98
   1  -1  -1 2655.03  220.88
   1  -1  -1 2478.75  225.18
   1  -1  -1 2658.13  220.28
   1  -1  -1 2755.82  220.98
   1  -1  -1 2485.75  221.58
  -1   1   1 2717.83  221.88
  -1   1   1 2436.56  226.78
  -1   1   1 2444.96  229.38
  -1   1   1 2962.60  221.98
  -1   1   1 2940.51  221.68
  -1   1   1 2691.43  221.08
  -1   1   1 2415.36  223.48
  -1   1   1 2645.34  220.88
  -1   1   1 2724.83  220.68
  -1   1   1 2512.75  227.48
  -1   1   1 2894.01  222.98
  -1   1   1 2583.94  225.88
  -1   1   1 2831.82  222.18
  -1   1   1 2540.05  225.88
  -1   1   1 2751.52  220.98
  -1   1   1 2771.42  220.38
   0  -1  -1 2534.45  191.68
   0  -1  -1 2456.55  191.28
   0  -1  -1 2255.57  191.68
   0  -1  -1 2241.38  191.38
   0  -1  -1 2536.85  191.28
   0  -1  -1 2289.37  193.88
   0  -1  -1 2257.67  192.78
   0  -1  -1 2669.43  191.88
   0   1   1 2230.38  192.98
   0   1   1 2251.67  191.28
   0   1   1 2214.08  192.28
   0   1   1 2187.38  194.18
  -1  -1  -1  143.19   17.70
  -1  -1  -1  131.19   21.10
  -1  -1  -1  171.58   14.40
  -1  -1  -1  173.98   26.10
  -1  -1  -1  158.68   14.40
  -1  -1  -1  172.18   15.60
  -1  -1  -1  172.48   14.50
  -1  -1  -1  182.78   15.40
  -1  -1  -1  172.68   14.70
  -1  -1  -1  186.48   20.10
  -1  -1  -1  187.88   15.20
  -1  -1  -1  175.28   14.70
  -1  -1  -1  181.78   18.80
  -1  -1  -1  163.88   17.00
  -1  -1  -1  179.08   16.70
  -1  -1  -1  160.38   14.40
   1   1   1  180.88   17.50
   1   1   1  177.18   16.60
   1   1   1  182.58   20.50
   1   1   1  179.98   14.50
   1   1   1  183.18   17.00
   1   1   1  166.48   19.00
   1   1   1  147.59   16.80
   1   1   1  184.58   14.90
   1   1   1  166.88   14.70
   1   1   1  149.69   14.30
   1   1   1  166.68   18.40
   1   1   1  181.78   25.50
   1   1   1  189.78   16.00
   1   1   1  164.18   14.60
   1   1   1  161.98   25.50
   1   1   1  157.18   14.30
   1   1   1  144.89   14.30
  -2  -1  -1 1822.92  143.99
  -2  -1  -1 1848.32  143.49
  -2  -1  -1 1608.74  148.99
  -2  -1  -1 1732.83  145.39
  -2  -1  -1 1391.96  149.79
  -2  -1  -1 1916.31  144.19
  -2  -1  -1 1715.53  143.09
  -2  -1  -1 1759.12  142.79
  -2  -1  -1 1551.64  149.09
  -2  -1  -1 1672.13  143.09
  -2  -1  -1 1833.22  147.19
  -2  -1  -1 1787.72  145.89
  -2  -1  -1 1437.86  145.49
  -2  -1  -1 1903.31  158.08
  -2  -1  -1 2020.00  149.39
  -2  -1  -1 1817.42  146.89
  -2  -1  -1 1711.13  142.79
  -2  -1  -1 1736.33  146.99
  -2  -1  -1 1957.00  149.59
  -2  -1  -1 1797.52  143.09
   2   1   1 1693.73  147.39
   2   1   1 1835.12  147.89
   2   1   1 1645.24  142.79
   2   1   1 1618.34  143.19
   2   1   1 1724.23  148.39
   2   1   1 1803.52  144.19
   2   1   1 1665.13  142.79
   2   1   1 1671.33  142.69
   2   1   1 1611.84  148.29
   2   1   1 1988.80  157.68
   2   1   1 1945.11  151.28
   2   1   1 1676.63  149.59
   2   1   1 1820.82  147.49
   2   1   1 1571.94  142.39
   2   1   1 1812.42  143.59
   2   1   1 1509.45  146.79
   2   1   1 1662.03  143.09
   2   1   1 1652.73  142.89
   2   1   1 1718.83  143.79
   2   1   1 1779.02  144.39
  -3  -1  -1  648.24   58.89
  -3  -1  -1  596.94   59.39
  -3  -1  -1  712.83   73.69
  -3  -1  -1  631.44   53.79
  -3  -1  -1  593.14   51.89
  -3  -1  -1  590.64   51.09
  -3  -1  -1  449.56   65.69
  -3  -1  -1  502.45   83.19
  -3  -1  -1  642.64   51.79
  -3  -1  -1  549.65   56.09
  -3  -1  -1  649.64   59.89
  -3  -1  -1  502.95   62.69
  -3  -1  -1  568.84   51.69
  -3  -1  -1  686.93   64.59
  -3  -1  -1  679.93   63.69
  -3  -1  -1  615.54   52.79
  -3  -1  -1  619.34   51.09
  -3  -1  -1  661.03   53.89
  -3  -1  -1  638.54   59.39
  -3  -1  -1  591.64   62.29
   3   1   1  576.24   52.59
   3   1   1  546.55   61.09
   3   1   1  578.04   58.89
   3   1   1  630.54   53.19
   3   1   1  591.54   51.29
   3   1   1  709.83   64.89
   3   1   1  558.64   51.49
   3   1   1  569.34   50.59
   3   1   1  552.24   62.89
   3   1   1  552.04   65.49
   3   1   1  584.34   51.79
   3   1   1  422.56   66.59
   3   1   1  604.34   54.39
   3   1   1  593.24   60.19
   3   1   1  571.84   52.09
   3   1   1  633.54   62.09
   3   1   1  585.04   51.09
   3   1   1  727.13   72.49
  -4  -1  -1   33.30   20.80
  -4  -1  -1   44.60   36.80
  -4  -1  -1   49.10    8.50
  -4  -1  -1   42.30   18.50
  -4  -1  -1   53.19   12.10
  -4  -1  -1   51.59    7.10
  -4  -1  -1   44.10   27.30
  -4  -1  -1   39.70   21.50
  -4  -1  -1   60.79    8.80
  -4  -1  -1   36.80   17.80
  -4  -1  -1   30.70   14.00
  -4  -1  -1   58.49    8.60
  -4  -1  -1   41.80   16.80
  -4  -1  -1   53.99    7.40
  -4  -1  -1   42.50   17.50
  -4  -1  -1   79.39   56.49
  -4  -1  -1   49.80   21.40
  -4  -1  -1   36.60   14.30
  -4  -1  -1   46.10   11.00
  -4  -1  -1   32.60   17.80
   4   1   1   30.30   16.50
   4   1   1   45.60    6.90
   4   1   1   58.99   19.70
   4   1   1   23.40   41.50
   4   1   1   58.39    8.20
   4   1   1   38.30   17.00
   4   1   1   42.60    8.30
   4   1   1   50.09    8.00
   4   1   1    0.10   37.20
   4   1   1   46.80   20.40
   4   1   1   44.70    9.60
   4   1   1   46.50   22.10
   4   1   1   43.20    9.10
   4   1   1   53.59    6.80
   4   1   1   75.09   20.70
   4   1   1   62.89    8.00
   4   1   1   64.19   27.40
  -5  -1  -1  -17.80   18.80
  -5  -1  -1   -8.40   13.70
  -5  -1  -1    0.80   14.80
  -5  -1  -1   14.60   11.40
  -5  -1  -1   -9.90   28.00
  -5  -1  -1  -10.40   13.20
  -5  -1  -1   68.09   46.40
  -5  -1  -1   16.40   25.00
  -5  -1  -1    0.20    3.00
  -5  -1  -1   -2.50    4.80
  -5  -1  -1    2.70    6.80
  -5  -1  -1    8.80   10.30
  -5  -1  -1  -11.50   20.90
  -5  -1  -1    5.50   16.90
  -5  -1  -1    3.20   60.99
  -5  -1  -1  -18.30   16.20
  -5  -1  -1    1.10    3.60
  -5  -1  -1    5.30    4.70
  -5  -1  -1   -1.40   15.20
   5   1   1   -5.10    7.00
   5   1   1    0.70    3.10
   5   1   1   13.80   21.50
   5   1   1   -0.60    3.80
   5   1   1    0.90    6.60
   5   1   1    1.60    4.90
   5   1   1   13.40   22.60
   5   1   1   26.70   45.60
   5   1   1    1.70    3.80
   5   1   1    3.90    9.80
   5   1   1   -3.30   25.60
   5   1   1    7.50   16.90
   5   1   1   -7.60   22.30
  -6  -1  -1   13.10    9.00
  -6  -1  -1   -5.20   18.40
  -6  -1  -1   10.20   27.50
  -6  -1  -1  -18.10   18.50
  -6  -1  -1    6.50    5.40
  -6  -1  -1   -8.40   28.00
  -6  -1  -1   17.70    5.10
  -6  -1  -1  -10.30   30.30
  -6  -1  -1  -17.80   33.00
  -6  -1  -1   15.90   13.60
  -6  -1  -1   16.60   14.30
  -6  -1  -1   -7.00   20.40
  -6  -1  -1   49.70   57.79
  -6  -1  -1   10.90    6.00
  -6  -1  -1  -14.90   26.40
  -6  -1  -1   -4.80   83.49
   6   1   1   29.10   30.00
   6   1   1   53.59   61.89
   6   1   1    6.30    6.40
   6   1   1   35.10   29.90
   6   1   1    5.00    5.20
   6   1   1    4.30   26.10
   6   1   1   26.50   37.20
   6   1   1   38.00   79.99
   6   1   1    6.70    5.50
   6   1   1   12.80    5.20
   6   1   1    2.90   31.30
   6   1   1    9.00    9.30
   6   1   1    3.90    9.60
  -7  -1  -1 1251.27  138.29
  -7  -1  -1 1287.67  115.99
  -7  -1  -1 1443.06  116.39
  -7  -1  -1 1358.86  120.29
  -7  -1  -1  988.00  191.28
  -7  -1  -1 1360.16  129.89
  -7  -1  -1 1683.03  154.38
  -7  -1  -1 1312.77  114.19
  -7  -1  -1 1386.26  120.69
  -7  -1  -1 1542.45  139.69
  -7  -1  -1 1042.10  149.99
  -7  -1  -1 1480.35  132.09
  -7  -1  -1 1332.37  149.59
  -7  -1  -1 1261.17  134.69
  -7  -1  -1 1551.54  138.69
  -7  -1  -1 1323.77  136.89
   7   1   1 1228.88  115.29
   7   1   1 1495.55  157.58
   7   1   1  867.21  179.88
   7   1   1 1540.25  133.69
   7   1   1 1349.86  144.29
   7   1   1 1213.48  114.59
   7   1   1  898.01  150.98
   7   1   1 1323.67  114.49
   7   1   1 1281.97  119.79
   7   1   1 1473.65  157.18
   7   1   1 1170.98  117.59
   7   1   1 1270.67  114.89
   7   1   1 1516.35  153.88
  -8  -1  -1  619.44   97.29
  -8  -1  -1  499.95   64.29
  -8  -1  -1  406.26   43.30
  -8  -1  -1  394.16   50.29
  -8  -1  -1  526.45   72.49
  -8  -1  -1  451.25   39.60
  -8  -1  -1  499.75   69.09
  -8  -1  -1  417.96   90.59
  -8  -1  -1  386.06   50.49
  -8  -1  -1  329.97   58.79
  -8  -1  -1  293.17   64.49
   8   1   1  381.36   40.40
   8   1   1  330.57   75.09
   8   1   1  302.87   72.09
   8   1   1  372.46   46.00
   8   1   1  333.07   45.50
   8   1   1  374.76   78.09
  -9  -1  -1    5.60   20.30
  -9  -1  -1   70.79   66.99
  -9  -1  -1   10.00   12.20
  -9  -1  -1    3.00   17.70
  -9  -1  -1   52.29   21.00
  -9  -1  -1   46.50   41.00
  -9  -1  -1   36.90   28.80
  -9  -1  -1   34.80   29.70
  -9  -1  -1   34.10   54.69
  -9  -1  -1   35.40   41.80
  -9  -1  -1    9.00    9.00
  -9  -1  -1   21.50   38.20
   9   1   1  -12.20   56.09
   9   1   1   16.20    9.00
   9   1   1    1.50   13.60
   9   1   1 -107.29   59.89
   9   1   1  -82.39   44.70
   9   1   1    0.30   13.80
 -10  -1  -1   66.89   64.49
 -10  -1  -1   41.80   34.00
 -10  -1  -1   17.60   44.60
 -10  -1  -1  -46.50   73.19
 -10  -1  -1   63.89   47.10
 -10  -1  -1   53.59   34.30
 -10  -1  -1    7.60   19.40
 -10  -1  -1   -4.00   23.00
  10   1   1   16.00   17.10
  10   1   1   18.60   17.30
  10   1   1   17.10   13.20
  10   1   1  -68.79   57.99
  10   1   1 -107.39   76.49
 -11  -1  -1  -89.79   64.99
 -11  -1  -1    5.30   26.10
 -11  -1  -1  -47.10   40.50
 -11  -1  -1    0.50   45.40
 -11  -1  -1   27.50   36.90
 -11  -1  -1  -11.10    8.60
  11   1   1  -15.20   10.90
  11   1   1    9.50   18.80
  11   1   1    2.40   18.10
 -10   2   1   -3.50   44.50
 -10   2   1    9.10   27.80
 -10   2   1   43.30   38.70
   9  -2  -1   -3.80   16.90
   9  -2  -1  -26.70   56.29
   9  -2  -1 -108.29   67.59
   9  -2  -1  -24.10   65.49
   9  -2  -1   14.30   18.60
   9  -2  -1    8.40    9.50
  -9   2   1   11.60   23.00
  -9   2   1    0.10   26.40
  -9   2   1   70.19   37.50
  -9   2   1  197.68   78.09
  -9   2   1   10.60   41.70
  -9   2   1   32.20   34.10
  -9   2   1   21.90   10.80
  -9   2   1    5.30    8.80
   8  -2  -1  128.49   27.20
   8  -2  -1  202.38   67.19
   8  -2  -1  166.48   22.90
   8  -2  -1  144.79   29.10
   8  -2  -1  144.89   63.39
   8  -2  -1  148.19   61.19
  -8   2   1  138.09   43.50
  -8   2   1  153.18   30.80
  -8   2   1  119.39   48.70
  -8   2   1  167.68   33.40
  -8   2   1  156.48   24.50
  -8   2   1  190.88   73.39
  -8   2   1  167.08   21.80
  -8   2   1  192.18   49.60
  -8   2   1  193.48   21.80
   7  -2  -1  148.89   16.30
   7  -2  -1  119.59   50.19
   7  -2  -1  192.88   59.69
   7  -2  -1  112.49   19.20
   7  -2  -1  128.19   25.10
   7  -2  -1   97.99   22.30
   7  -2  -1  145.99   19.80
   7  -2  -1  140.89  105.09
   7  -2  -1  126.79   48.60
  -7   2   1  233.68   76.89
  -7   2   1  157.58   17.80
  -7   2   1  113.89   26.20
  -7   2   1  122.79   26.30
  -7   2   1  105.39   20.10
  -7   2   1  106.39   40.20
  -7   2   1  178.48   67.19
  -7   2   1  127.09   39.50
  -7   2   1  142.89   39.80
  -7   2   1  145.79   17.90
  -7   2   1  130.29   43.90
  -7   2   1  156.58   17.70
   6  -2  -1  134.49   26.40
   6  -2  -1  344.67   56.59
   6  -2  -1  225.38   23.70
   6  -2  -1  121.09   47.80
   6  -2  -1  211.68   23.10
   6  -2  -1  194.48   47.30
   6  -2  -1  169.78   28.20
   6  -2  -1  193.38   72.19
   6  -2  -1  181.38   49.10
   6  -2  -1  298.77   63.49
   6  -2  -1  208.48   24.30
   6  -2  -1  241.78   21.50
   6  -2  -1  129.69  105.49
  -6   2   1  256.77   52.49
  -6   2   1  227.68   67.29
  -6   2   1   74.89  108.09
  -6   2   1  203.48   46.00
  -6   2   1  181.68   43.10
  -6   2   1  250.07   25.60
  -6   2   1  201.08   31.20
  -6   2   1  209.88   48.80
  -6   2   1  204.58   64.29
  -6   2   1  230.18   47.50
  -6   2   1  229.68   22.60
  -6   2   1  184.68   30.40
  -6   2   1  236.78   28.60
  -6   2   1  227.38   48.50
  -6   2   1  123.09   61.19
  -6   2   1  246.08   22.30
  -6   2   1  233.48   22.60
   5  -2  -1  103.89   16.20
   5  -2  -1  125.59   14.50
   5  -2  -1  128.59   14.90
   5  -2  -1   95.59   36.50
   5  -2  -1   97.99   15.30
   5  -2  -1  123.79   36.00
   5  -2  -1  162.48   96.09
   5  -2  -1  142.39   13.00
   5  -2  -1  103.99   44.80
   5  -2  -1  122.19   36.80
   5  -2  -1   95.49   49.30
   5  -2  -1  106.79   19.60
   5  -2  -1   69.39   17.50
   5  -2  -1  117.99   35.50
  -5   2   1  121.59   22.30
  -5   2   1   48.80   33.20
  -5   2   1   94.19   21.50
  -5   2   1  110.19   16.60
  -5   2   1   45.70   63.69
  -5   2   1   43.60   92.59
  -5   2   1  130.39   14.10
  -5   2   1  112.29   50.49
  -5   2   1  116.39   17.10
  -5   2   1  121.79   49.90
  -5   2   1   86.39   30.40
  -5   2   1  143.79   36.60
  -5   2   1  112.09   14.80
  -5   2   1  105.49   27.30
  -5   2   1   69.59   32.30
  -5   2   1  121.09   13.60
   4  -2  -1  520.35   45.60
   4  -2  -1  511.95   49.60
   4  -2  -1  553.44   44.00
   4  -2  -1  503.45   84.19
   4  -2  -1  470.65   45.60
   4  -2  -1  486.15  103.99
   4  -2  -1  552.64   47.40
   4  -2  -1  538.05   61.69
   4  -2  -1  640.94   72.19
   4  -2  -1  543.45   45.30
   4  -2  -1  450.15   65.89
   4  -2  -1  486.65   62.59
   4  -2  -1  473.15   49.70
   4  -2  -1  585.44   71.69
  -4   2   1  502.35   50.99
  -4   2   1  509.35   44.90
  -4   2   1  430.76   54.79
  -4   2   1  510.45   62.19
  -4   2   1  527.75   44.70
  -4   2   1  378.36  102.39
  -4   2   1  532.95   44.30
  -4   2   1  506.25   47.30
  -4   2   1  447.06   64.69
  -4   2   1  515.15   61.09
  -4   2   1  386.96   76.49
  -4   2   1  431.06   45.80
  -4   2   1  546.35   82.69
  -4   2   1  489.75   64.79
  -4   2   1  520.75   49.00
   3  -2  -1  416.96   33.90
   3  -2  -1  363.86   35.10
   3  -2  -1  288.27   78.89
   3  -2  -1  350.36   51.89
   3  -2  -1  360.26   64.09
   3  -2  -1  438.76   33.70
   3  -2  -1  368.26   34.30
   3  -2  -1  311.87   34.80
   3  -2  -1  364.86   38.60
   3  -2  -1  399.96   47.90
   3  -2  -1  393.16   51.69
   3  -2  -1  398.46   36.40
   3  -2  -1  478.75   55.29
   3  -2  -1  416.96   57.09
   3  -2  -1  391.76   38.50
   3  -2  -1  446.66   54.79
  -3   2   1  371.46   34.40
  -3   2   1  357.26   49.30
  -3   2   1  401.06   33.90
  -3   2   1  430.16   45.30
  -3   2   1  386.96   50.39
  -3   2   1  359.76   34.40
  -3   2   1  424.66   47.90
  -3   2   1  386.36   52.29
  -3   2   1  430.46   35.60
  -3   2   1  422.06   39.20
  -3   2   1  369.56   39.40
  -3   2   1  385.76   64.09
  -3   2   1  388.46   48.80
  -3   2   1  362.16   81.99
  -3   2   1  395.76   35.50
  -3   2   1  419.86   36.80
  -3   2   1  365.96   64.39
   2  -2  -1    6.60    6.10
   2  -2  -1    6.10   13.30
   2  -2  -1   -1.30   20.60
   2  -2  -1    3.70   13.20
   2  -2  -1   10.90   35.00
   2  -2  -1    5.90    2.90
   2  -2  -1    5.40   19.00
   2  -2  -1   10.50   13.80
   2  -2  -1   -6.40   11.70
   2  -2  -1    4.20    5.60
   2  -2  -1   13.50    5.30
   2  -2  -1    4.20    3.10
   2  -2  -1    7.00    6.80
   2  -2  -1    0.90    3.90
   2  -2  -1    6.60    7.00
   2  -2  -1   15.70   15.80
   2  -2  -1   -9.10   11.60
   2  -2  -1    0.30   15.10
  -2   2   1   17.60   22.60
  -2   2   1    6.70    5.10
  -2   2   1    9.70    3.80
  -2   2   1    2.00    3.70
  -2   2   1    5.40   32.80
  -2   2   1   12.50   12.90
  -2   2   1    7.90    7.80
  -2   2   1   -2.30    7.90
  -2   2   1   -1.40   14.30
  -2   2   1   -1.30   14.50
  -2   2   1    3.00    5.00
  -2   2   1    0.20   14.30
  -2   2   1    5.40    3.20
  -2   2   1   10.00   12.80
  -2   2   1    1.70    2.70
  -2   2   1    7.00   19.20
  -2   2   1    1.70   45.40
  -2   2   1    5.80    2.70
   1  -2  -1   31.30    4.70
   1  -2  -1   24.30    7.30
   1  -2  -1   38.10   15.20
   1  -2  -1   24.80   16.70
   1  -2  -1   23.90    4.50
   1  -2  -1   26.60    5.80
   1  -2  -1   25.50   14.80
   1  -2  -1   29.30    4.10
   1  -2  -1   11.80   14.50
   1  -2  -1   24.40   14.30
   1  -2  -1   42.40   18.20
   1  -2  -1   36.40   23.20
   1  -2  -1   30.60    7.90
   1  -2  -1   30.80    8.50
   1  -2  -1   33.50   14.00
   1  -2  -1   30.30    4.60
   1  -2  -1   19.90    4.10
   1  -2  -1   37.20   21.10
   1  -2  -1   17.80   15.00
   1  -2  -1   24.70    7.70
   1  -2  -1   16.20   42.60
  -1   2   1   21.20    5.70
  -1   2   1   28.50    4.60
  -1   2   1   28.70    7.00
  -1   2   1   26.40   13.40
  -1   2   1   11.50   13.80
  -1   2   1   24.20    4.80
  -1   2   1   22.10    7.20
  -1   2   1   43.10   36.40
  -1   2   1   23.50   15.60
  -1   2   1   24.00   14.10
  -1   2   1   28.10   15.50
  -1   2   1   25.30    3.90
  -1   2   1   50.59   18.50
  -1   2   1   24.20    4.70
  -1   2   1   17.60   21.40
  -1   2   1   16.10   42.30
  -1   2   1    4.00   14.60
  -1   2   1   32.40    8.30
  -1   2   1   24.90    8.50
  -1   2   1    0.00   14.30
  -1   2   1   23.90    4.10
   0  -2  -1 2011.80  176.88
   0  -2  -1 1987.70  168.48
   0  -2  -1 1989.70  172.58
   0  -2  -1 2199.98  169.68
   0  -2  -1 2227.08  169.68
   0  -2  -1 2086.79  174.48
   0  -2  -1 1781.52  168.68
   0  -2  -1 2319.47  172.08
   0  -2  -1 2155.28  171.98
   0  -2  -1 2097.49  169.88
   0  -2  -1 2181.08  173.88
   0  -2  -1 1799.52  168.88
   0  -2  -1 2106.99  170.08
   0  -2  -1 2105.89  169.08
   0  -2  -1 2073.09  168.88
   0  -2  -1 2207.68  175.08
   0  -2  -1 1943.11  173.58
   0  -2  -1 2151.48  170.58
   0  -2  -1 1991.10  168.78
   0  -2  -1 2084.09  168.98
   0   2   1 2131.39  170.68
   0   2   1 2110.29  175.18
   0   2   1 2084.39  174.08
   0   2   1 2070.69  173.38
   0   2   1 2001.30  168.88
   0   2   1 2069.69  169.68
   0   2   1 2177.18  170.18
   0   2   1 2145.49  169.88
   0   2   1 2240.08  177.68
   0   2   1 1827.62  168.68
   0   2   1 2188.58  173.08
   0   2   1 2098.09  174.58
   0   2   1 1750.32  173.58
   0   2   1 1850.31  177.08
   0   2   1 2149.39  173.98
   0   2   1 1912.61  168.48
   0   2   1 2084.69  170.08
   0   2   1 2030.50  168.78
   0   2   1 2026.10  168.88
  -1  -2  -1   96.99   14.40
  -1  -2  -1   84.29    8.50
  -1  -2  -1  109.89   18.80
  -1  -2  -1  102.59   18.40
  -1  -2  -1   54.49   17.10
  -1  -2  -1   77.69   15.20
  -1  -2  -1   94.39   11.70
  -1  -2  -1   84.89   11.20
  -1  -2  -1   89.69    8.70
  -1  -2  -1   75.49    8.00
  -1  -2  -1   79.69    9.90
  -1  -2  -1   76.39    8.60
  -1  -2  -1   87.19   15.70
  -1  -2  -1   76.19    9.70
  -1  -2  -1  119.59   26.80
  -1  -2  -1   81.29    8.00
  -1  -2  -1   88.99   10.60
  -1  -2  -1   98.29   16.30
   1   2   1   67.39   14.90
   1   2   1   80.69    8.00
   1   2   1  102.59   15.80
   1   2   1   87.79   16.00
   1   2   1   91.39   10.80
   1   2   1   99.59   13.60
   1   2   1   82.89   16.30
   1   2   1  106.89   23.70
   1   2   1  109.49   13.40
   1   2   1   70.49   10.50
   1   2   1   82.59    8.20
   1   2   1   83.39    8.30
   1   2   1   84.09   10.20
   1   2   1   81.69    8.10
   1   2   1   84.19    7.80
   1   2   1  105.19   23.60
   1   2   1   95.59   14.00
   1   2   1   97.89    8.80
   1   2   1  104.99   17.50
   1   2   1   60.49   12.50
   1   2   1   98.29   17.80
   1   2   1  113.69   18.80
  -2  -2  -1 1419.76  131.99
  -2  -2  -1 1617.84  132.19
  -2  -2  -1 1799.12  137.79
  -2  -2  -1 1675.33  139.59
  -2  -2  -1 1252.07  149.99
  -2  -2  -1 1600.24  131.99
  -2  -2  -1 1453.85  134.99
  -2  -2  -1 1562.44  136.79
  -2  -2  -1 1642.74  133.69
  -2  -2  -1 1613.04  151.38
  -2  -2  -1 1707.13  132.69
  -2  -2  -1 1620.64  133.89
  -2  -2  -1 1565.34  131.99
  -2  -2  -1 1674.03  136.89
  -2  -2  -1 1718.73  137.29
  -2  -2  -1 1547.25  139.69
  -2  -2  -1 1513.65  131.89
  -2  -2  -1 1622.04  140.19
  -2  -2  -1 1675.53  136.49
  -2  -2  -1 1579.64  132.39
   2   2   1 1420.46  131.99
   2   2   1 1761.12  139.39
   2   2   1 1459.45  135.69
   2   2   1 1498.35  133.79
   2   2   1 1641.84  140.39
   2   2   1 1579.54  148.69
   2   2   1 1265.57  146.59
   2   2   1 1736.73  141.79
   2   2   1 1817.62  141.59
   2   2   1 1699.33  137.39
   2   2   1 1543.15  131.89
   2   2   1 1598.04  137.79
   2   2   1 1717.13  140.59
   2   2   1 1928.61  138.49
   2   2   1 1588.94  131.99
   2   2   1 1621.84  136.69
   2   2   1 1652.63  137.89
   2   2   1 1639.04  132.69
   2   2   1 1543.35  132.09
   2   2   1 1551.04  133.69
  -3  -2  -1   -0.70   18.70
  -3  -2  -1    0.60    3.30
  -3  -2  -1    5.70    3.00
  -3  -2  -1    7.60    7.00
  -3  -2  -1   -7.00    9.70
  -3  -2  -1   -6.00   15.00
  -3  -2  -1   -7.30    8.90
  -3  -2  -1    9.30   12.70
  -3  -2  -1    1.10   26.60
  -3  -2  -1    7.20    4.70
  -3  -2  -1    1.10    8.90
  -3  -2  -1   10.00   13.10
  -3  -2  -1    3.90    3.00
  -3  -2  -1   -0.20   14.70
  -3  -2  -1   24.30   34.10
  -3  -2  -1   -5.50   14.20
  -3  -2  -1    7.30   11.40
  -3  -2  -1    6.20    7.70
  -3  -2  -1    0.00    2.30
  -3  -2  -1   -1.30   11.90
   3   2   1   10.50   13.00
   3   2   1    4.30    3.60
   3   2   1   -6.70   17.70
   3   2   1   -2.10    6.30
   3   2   1   -0.50    3.00
   3   2   1   -2.60    9.70
   3   2   1    2.90    4.60
   3   2   1   -9.30   28.50
   3   2   1   -2.10   12.70
   3   2   1    3.80    3.00
   3   2   1   -2.80    7.60
   3   2   1   -6.30   30.90
   3   2   1   13.40   19.20
   3   2   1    4.90    4.20
   3   2   1   -9.40   15.20
   3   2   1    5.90    4.80
   3   2   1    0.60   14.00
   3   2   1    4.10    3.70
   3   2   1    5.30    3.70
   3   2   1    8.90   14.50
   3   2   1    2.00    2.60
  -4  -2  -1   71.89    8.80
  -4  -2  -1   67.09   19.50
  -4  -2  -1   81.19   14.30
  -4  -2  -1   74.39   30.20
  -4  -2  -1   87.09    9.00
  -4  -2  -1   50.39   22.20
  -4  -2  -1   62.89   16.70
  -4  -2  -1   67.59   21.70
  -4  -2  -1   41.70   31.40
  -4  -2  -1   70.39   21.80
  -4  -2  -1   66.79   10.30
  -4  -2  -1  110.49   24.70
  -4  -2  -1   90.69   26.30
  -4  -2  -1  110.49   22.00
  -4  -2  -1   86.29   58.69
  -4  -2  -1   78.89   13.30
  -4  -2  -1   66.79   19.00
  -4  -2  -1  104.89   24.20
  -4  -2  -1   87.69   11.10
  -4  -2  -1   54.49   16.90
  -4  -2  -1   94.29    9.70
   4   2   1   76.99    8.70
   4   2   1   82.89   10.20
   4   2   1   67.09    9.60
   4   2   1   80.69   25.30
   4   2   1  100.19   29.60
   4   2   1   78.59    9.90
   4   2   1   97.99   24.30
   4   2   1   79.79   10.80
   4   2   1   82.59   28.90
   4   2   1    4.00   44.90
   4   2   1   79.99   18.80
   4   2   1   62.39   10.10
   4   2   1   73.79   11.70
   4   2   1   57.49   19.90
   4   2   1   65.39   21.10
   4   2   1   44.10   34.50
   4   2   1   63.29   11.20
   4   2   1   76.19   23.10
   4   2   1   76.29    9.30
  -5  -2  -1   55.99   19.80
  -5  -2  -1   77.39   29.20
  -5  -2  -1   93.49   10.80
  -5  -2  -1   64.49   21.80
  -5  -2  -1  103.39   13.30
  -5  -2  -1   90.29   11.60
  -5  -2  -1   52.79   20.30
  -5  -2  -1   86.69   25.20
  -5  -2  -1   71.79   72.09
  -5  -2  -1  103.19   14.50
  -5  -2  -1   92.59   17.30
  -5  -2  -1  107.59   39.40
  -5  -2  -1   87.89   26.40
  -5  -2  -1   78.19   15.70
  -5  -2  -1  152.48   45.40
  -5  -2  -1   98.39   32.30
  -5  -2  -1   65.99   23.60
  -5  -2  -1   83.49   12.70
  -5  -2  -1   79.09   27.00
   5   2   1   80.29   27.50
   5   2   1   75.69   11.20
   5   2   1   64.19   12.40
   5   2   1  115.99   37.40
   5   2   1   84.39   12.10
   5   2   1  101.79   12.80
   5   2   1   69.79   25.30
   5   2   1   43.10   45.50
   5   2   1   92.09   34.20
   5   2   1   85.59   13.60
   5   2   1   67.89   27.30
   5   2   1   83.69   14.00
   5   2   1   82.79   10.10
   5   2   1  101.79   24.70
   5   2   1   80.79   28.50
  -6  -2  -1  372.96   55.79
  -6  -2  -1  320.77   58.09
  -6  -2  -1  396.46   34.60
  -6  -2  -1  398.36   33.80
  -6  -2  -1  363.86   36.90
  -6  -2  -1  316.97   58.09
  -6  -2  -1  277.87   52.09
  -6  -2  -1  374.16   56.89
  -6  -2  -1  402.56   36.00
  -6  -2  -1  328.67   50.39
  -6  -2  -1  338.37   74.09
  -6  -2  -1  398.46   43.80
  -6  -2  -1  334.57   72.29
  -6  -2  -1  398.96  117.89
  -6  -2  -1  400.36   42.90
  -6  -2  -1  326.97   66.79
   6   2   1  218.68  104.39
   6   2   1  454.25   79.09
   6   2   1  354.16   38.60
   6   2   1  369.66   66.59
   6   2   1  345.37   33.80
   6   2   1  449.16   61.59
   6   2   1  362.56   34.60
   6   2   1  355.66   35.40
   6   2   1  356.66   63.49
   6   2   1  244.38   71.69
   6   2   1  352.26   34.20
   6   2   1  444.86   78.19
   6   2   1  350.56   37.30
  -7  -2  -1    5.10   27.80
  -7  -2  -1   27.10    7.10
  -7  -2  -1   25.40   60.79
  -7  -2  -1   23.30   47.30
  -7  -2  -1   22.40   31.10
  -7  -2  -1   -0.30   21.40
  -7  -2  -1   30.70   17.80
  -7  -2  -1   22.80   95.79
  -7  -2  -1   24.80    7.20
  -7  -2  -1   14.50   10.50
  -7  -2  -1    1.50   20.70
  -7  -2  -1  -14.50   22.60
  -7  -2  -1   24.70    8.20
  -7  -2  -1   22.90   29.90
  -7  -2  -1   37.70   35.50
  -7  -2  -1   25.20   41.30
  -7  -2  -1   21.60   16.70
  -7  -2  -1    3.70   36.10
   7   2   1   73.59   41.80
   7   2   1   33.60   63.99
   7   2   1   42.00   72.69
   7   2   1   20.70    7.60
   7   2   1   15.30   11.70
   7   2   1   59.49   39.60
   7   2   1   40.80   31.70
   7   2   1    4.90   32.30
   7   2   1   21.60    8.60
   7   2   1   20.40    8.80
   7   2   1   25.60    8.40
   7   2   1   16.60   10.60
   7   2   1   34.20   42.10
  -8  -2  -1    3.70    5.30
  -8  -2  -1    8.00   54.09
  -8  -2  -1   19.30   34.10
  -8  -2  -1  -11.90   35.30
  -8  -2  -1   27.00   25.60
  -8  -2  -1   -4.80    5.00
  -8  -2  -1  -12.60   17.90
  -8  -2  -1  -49.40  135.69
  -8  -2  -1   19.90   22.50
  -8  -2  -1   10.60   44.70
  -8  -2  -1   -9.80   10.10
  -8  -2  -1   31.10   33.70
  -8  -2  -1    3.50   16.70
  -8  -2  -1    8.90   20.60
   8   2   1    3.00   10.10
   8   2   1    2.70   11.30
   8   2   1   14.80   64.49
   8   2   1  -22.40   37.90
   8   2   1  -11.30   41.40
   8   2   1   11.60    9.10
   8   2   1   -7.80   43.40
   8   2   1    5.40  108.29
  -9  -2  -1   19.20   55.59
  -9  -2  -1   -3.00   20.00
  -9  -2  -1   50.69   40.80
  -9  -2  -1   17.60   38.70
  -9  -2  -1  -43.10   29.80
  -9  -2  -1    8.90    7.30
  -9  -2  -1   -3.60   18.00
  -9  -2  -1   -8.20   11.60
  -9  -2  -1   18.00   28.10
  -9  -2  -1   -8.50   61.09
  -9  -2  -1   61.89   24.50
  -9  -2  -1    7.80   25.40
   9   2   1    0.30   13.70
   9   2   1    5.30   13.00
   9   2   1   -0.60    8.90
   9   2   1  -64.29   45.60
   9   2   1  -61.09   60.39
   9   2   1  -15.20   52.09
 -10  -2  -1   39.40   45.20
 -10  -2  -1  -16.10   36.60
 -10  -2  -1   59.49   35.60
 -10  -2  -1    5.50   27.30
 -10  -2  -1   17.00   63.99
 -10  -2  -1   47.30   76.99
 -10  -2  -1   25.00   34.70
 -10  -2  -1  -18.10   13.00
 -10  -2  -1  -17.30   18.80
  10   2   1    3.40   10.70
  10   2   1 -103.59   54.49
  10   2   1   11.00   15.00
  10   2   1  -88.89   72.99
  10   2   1    8.60   16.50
 -11  -2  -1   13.40   73.49
 -11  -2  -1   22.70   27.50
 -11  -2  -1   26.00   46.30
 -11  -2  -1   14.60   51.69
 -11  -2  -1   79.39   43.90
  11   2   1   48.30   23.30
  11   2   1  -94.89   71.89
  11   2   1   53.89   15.30
  11   2   1   50.39   22.20
  10  -3  -1 -109.19   83.29
  10  -3  -1   65.59   25.20
  10  -3  -1   68.59   27.60
  10  -3  -1   55.39   18.60
 -10   3   1   42.20   26.60
 -10   3   1  -27.30   48.20
 -10   3   1   36.20   28.70
 -10   3   1  134.49   46.20
 -10   3   1   66.09   17.80
   9  -3  -1  -96.79   72.19
   9  -3  -1  -72.79   56.19
  -9   3   1  286.47   81.99
  -9   3   1   -6.50   23.90
  -9   3   1   95.79   38.90
  -9   3   1    1.20   49.90
  -9   3   1   23.40   23.00
  -9   3   1   31.30   35.50
   8  -3  -1  109.49   62.69
   8  -3  -1   61.19   60.19
   8  -3  -1   88.69   63.09
   8  -3  -1  143.19   21.60
   8  -3  -1  102.59   26.20
   8  -3  -1   99.89   25.20
  -8   3   1  109.29   17.20
  -8   3   1  171.08   88.79
  -8   3   1  110.19   28.10
  -8   3   1  139.69   44.70
  -8   3   1  127.89   19.40
  -8   3   1  105.49   51.99
  -8   3   1  115.49   40.60
  -8   3   1  122.19   29.50
   7  -3  -1  415.96  138.59
   7  -3  -1  529.45   89.39
   7  -3  -1  552.14   53.89
   7  -3  -1  533.25   61.09
   7  -3  -1  517.85   52.49
   7  -3  -1  599.84  117.59
   7  -3  -1  511.65   61.59
  -7   3   1  585.84  105.69
  -7   3   1  540.05   55.69
  -7   3   1  544.65   51.49
  -7   3   1  535.65   64.59
  -7   3   1  826.52  128.09
  -7   3   1  748.23   91.09
  -7   3   1  550.94   62.29
  -7   3   1  689.83   94.19
  -7   3   1  515.15   85.69
  -7   3   1  511.95   51.59
  -7   3   1  635.54   51.79
   6  -3  -1   67.09   41.90
   6  -3  -1   53.79   12.80
   6  -3  -1   48.10   47.10
   6  -3  -1   67.69   11.60
   6  -3  -1   60.39   40.80
   6  -3  -1  116.09   93.69
   6  -3  -1   49.40   11.20
   6  -3  -1   46.10   15.50
   6  -3  -1   70.39   35.90
   6  -3  -1   35.70   15.80
   6  -3  -1   62.29    9.80
   6  -3  -1   48.00   32.80
  -6   3   1   44.80   30.20
  -6   3   1   44.00   19.10
  -6   3   1   71.19   54.59
  -6   3   1   78.39   12.80
  -6   3   1   57.79   11.70
  -6   3   1   52.99   29.80
  -6   3   1   54.69   36.30
  -6   3   1   26.40   97.59
  -6   3   1   78.59   35.40
  -6   3   1   45.70   29.80
  -6   3   1   55.29    7.90
  -6   3   1   29.70   42.80
  -6   3   1   62.69   10.70
  -6   3   1   88.39   63.89
  -6   3   1   53.59   13.80
  -6   3   1   67.09   42.10
  -6   3   1   76.09   14.30
  -6   3   1   54.99   19.50
   5  -3  -1   25.10   32.30
   5  -3  -1   34.00    8.70
   5  -3  -1   32.80    9.80
   5  -3  -1   45.00   13.90
   5  -3  -1   44.20   41.60
   5  -3  -1   39.40    7.10
   5  -3  -1   27.60   13.10
   5  -3  -1   22.60   49.00
   5  -3  -1   19.70   82.59
   5  -3  -1   36.80   14.70
   5  -3  -1   48.50   32.30
   5  -3  -1   45.70    9.50
   5  -3  -1  122.99   38.70
  -5   3   1   39.90   11.90
  -5   3   1   57.49   32.20
  -5   3   1   51.49   17.90
  -5   3   1   46.90    8.50
  -5   3   1   40.20    9.60
  -5   3   1   37.90   17.90
  -5   3   1   44.70   11.10
  -5   3   1   17.90   29.30
  -5   3   1   56.59   63.29
  -5   3   1   49.00   47.70
  -5   3   1   37.90    9.00
  -5   3   1   28.90   33.20
  -5   3   1   34.60   25.50
  -5   3   1   20.40   47.20
  -5   3   1    1.50   89.69
  -5   3   1   28.20   25.10
   4  -3  -1   84.89   33.10
   4  -3  -1   88.79   37.50
   4  -3  -1    3.00   75.49
   4  -3  -1   79.49   13.10
   4  -3  -1   92.29   33.30
   4  -3  -1   68.09   42.70
   4  -3  -1   62.39   10.50
   4  -3  -1   67.19   10.90
   4  -3  -1   96.59   30.30
   4  -3  -1   73.49   11.80
   4  -3  -1   66.29   15.30
   4  -3  -1   56.39   14.40
   4  -3  -1   71.29   28.80
   4  -3  -1   88.89    9.20
  -4   3   1  -29.40   48.90
  -4   3   1   78.29    9.60
  -4   3   1   68.09   10.10
  -4   3   1   75.69   16.70
  -4   3   1   38.50   36.20
  -4   3   1   18.30   77.09
  -4   3   1   91.29   42.70
  -4   3   1   80.69   12.90
  -4   3   1   52.99   11.70
  -4   3   1   80.19   11.40
  -4   3   1   51.29   25.50
  -4   3   1   79.19   31.80
  -4   3   1   60.29   24.30
  -4   3   1   63.09   17.10
   3  -3  -1  899.41   90.39
   3  -3  -1  878.41   88.19
   3  -3  -1  868.01   80.09
   3  -3  -1  870.51   72.09
   3  -3  -1  687.53  105.19
   3  -3  -1  868.91   84.69
   3  -3  -1  802.42   76.19
   3  -3  -1  823.42   72.99
   3  -3  -1  897.11   70.69
   3  -3  -1  837.72   71.99
   3  -3  -1  847.52   91.39
   3  -3  -1  824.12  105.19
   3  -3  -1  958.00   91.29
   3  -3  -1  764.62   75.09
   3  -3  -1  810.32   71.29
  -3   3   1  850.61   84.89
  -3   3   1  873.91   71.59
  -3   3   1  887.81   70.69
  -3   3   1  844.92   76.29
  -3   3   1  871.31   73.79
  -3   3   1  753.62  119.59
  -3   3   1  882.21   73.19
  -3   3   1  662.53   98.49
  -3   3   1  849.32   72.59
  -3   3   1  831.92   75.09
  -3   3   1  821.52   80.69
  -3   3   1  786.62   89.09
  -3   3   1  787.52   71.09
  -3   3   1  890.31   92.69
  -3   3   1  758.82  102.39
  -3   3   1  915.11   89.69
  -3   3   1  768.22   91.29
   2  -3  -1 2004.60  174.18
   2  -3  -1 1610.84  194.18
   2  -3  -1 1910.61  168.28
   2  -3  -1 2176.68  184.28
   2  -3  -1 2060.29  172.88
   2  -3  -1 1926.01  181.48
   2  -3  -1 2404.36  182.78
   2  -3  -1 2176.18  193.28
   2  -3  -1 1951.50  176.08
   2  -3  -1 2314.37  188.18
   2  -3  -1 2088.79  170.18
   2  -3  -1 1976.50  169.28
   2  -3  -1 2339.77  181.88
   2  -3  -1 2105.59  172.28
  -2   3   1 2112.89  168.48
  -2   3   1 2038.90  169.08
  -2   3   1 2081.59  171.98
  -2   3   1 1833.42  183.38
  -2   3   1 2058.49  170.08
  -2   3   1 2141.99  177.48
  -2   3   1 2038.60  168.88
  -2   3   1 2068.19  171.38
  -2   3   1 2077.09  169.78
  -2   3   1 1728.93  189.98
  -2   3   1 2050.49  174.38
  -2   3   1 2018.40  182.38
  -2   3   1 1824.72  181.48
  -2   3   1 2187.48  182.08
  -2   3   1 1974.50  169.48
   1  -3  -1 3263.57  255.57
   1  -3  -1 2964.80  252.87
   1  -3  -1 2612.74  258.07
   1  -3  -1 2912.41  245.38
   1  -3  -1 3025.70  243.48
   1  -3  -1 3035.20  251.07
   1  -3  -1 3229.08  241.18
   1  -3  -1 2965.10  244.28
   1  -3  -1 3068.49  241.78
   1  -3  -1 3066.89  241.48
   1  -3  -1 2861.41  243.88
   1  -3  -1 3219.08  260.47
   1  -3  -1 3368.86  251.27
   1  -3  -1 3077.09  247.98
   1  -3  -1 2958.60  251.47
   1  -3  -1 2867.81  242.18
   1  -3  -1 2965.70  241.78
  -1   3   1 2474.45  260.87
  -1   3   1 3040.90  245.48
  -1   3   1 3102.19  255.57
  -1   3   1 2761.12  258.87
  -1   3   1 3048.60  244.58
  -1   3   1 2814.92  241.38
  -1   3   1 2949.30  241.08
  -1   3   1 2672.23  243.38
  -1   3   1 2660.43  253.07
  -1   3   1 2954.10  247.88
  -1   3   1 2867.21  252.37
  -1   3   1 2871.61  241.58
  -1   3   1 2844.42  255.07
  -1   3   1 2918.61  241.78
  -1   3   1 2668.13  243.08
   0  -3  -1  528.05   77.69
   0  -3  -1  656.23   53.89
   0  -3  -1  721.33   69.69
   0  -3  -1  633.04   66.19
   0  -3  -1  585.94   54.09
   0  -3  -1  615.64   63.19
   0  -3  -1  505.15   75.89
   0  -3  -1  639.14   58.39
   0  -3  -1  647.74   53.69
   0  -3  -1  655.83   55.89
   0  -3  -1  628.24   65.09
   0  -3  -1  673.03   56.69
   0  -3  -1  689.23   56.39
   0  -3  -1  689.73   53.29
   0  -3  -1  781.72   66.69
   0  -3  -1  661.03   56.09
   0  -3  -1  594.04   53.69
   0  -3  -1  665.83   65.19
   0  -3  -1  742.53   68.39
   0  -3  -1  703.33   53.79
   0   3   1  573.84   53.69
   0   3   1  632.74   53.29
   0   3   1  618.14   55.39
   0   3   1  666.73   67.89
   0   3   1  556.24   72.39
   0   3   1  638.44   56.29
   0   3   1  653.83   66.49
   0   3   1  758.72   68.29
   0   3   1  765.72   76.69
   0   3   1  661.03   67.39
   0   3   1  642.04   53.59
   0   3   1  663.93   56.59
   0   3   1  667.03   63.49
   0   3   1  537.85   62.99
   0   3   1  659.13   53.69
   0   3   1  499.45   71.39
   0   3   1  678.83   58.79
   0   3   1  646.84   56.09
   0   3   1  603.14   66.69
   0   3   1  526.15   53.59
   0   3   1  578.14   76.99
  -1  -3  -1 9028.70  679.13
  -1  -3  -1 8363.16  679.33
  -1  -3  -1 9053.99  678.83
  -1  -3  -1 8586.44  677.63
  -1  -3  -1 7503.25  678.83
  -1  -3  -1 8786.62  677.53
  -1  -3  -1 8292.37  677.63
  -1  -3  -1 7604.64  696.03
  -1  -3  -1 7873.11  677.73
  -1  -3  -1 9401.36  683.93
  -1  -3  -1 7990.50  685.13
  -1  -3  -1 9304.27  682.63
  -1  -3  -1 7663.63  682.63
  -1  -3  -1 8894.21  680.23
  -1  -3  -1 8949.30  684.23
  -1  -3  -1 7644.63  684.83
  -1  -3  -1 8315.37  679.33
  -1  -3  -1 8936.31  679.83
   1   3   1 7571.64  683.13
   1   3   1 8166.98  677.63
   1   3   1 8261.57  682.43
   1   3   1 8177.68  681.53
   1   3   1 8557.84  679.33
   1   3   1 8283.17  685.13
   1   3   1 8024.40  677.73
   1   3   1 8330.47  677.63
   1   3   1 9079.49  688.23
   1   3   1 8085.19  677.33
   1   3   1 8426.96  684.23
   1   3   1 8988.00  680.13
   1   3   1 8257.37  679.23
   1   3   1 8245.88  679.03
   1   3   1 8302.77  679.33
   1   3   1 7497.85  684.73
   1   3   1 8171.58  686.03
   1   3   1 7777.72  695.63
   1   3   1 7011.90  677.63
  -2  -3  -1  381.36   45.50
  -2  -3  -1  398.06   40.80
  -2  -3  -1  366.46   31.10
  -2  -3  -1  352.96   37.90
  -2  -3  -1  368.06   44.30
  -2  -3  -1  307.27   30.40
  -2  -3  -1  339.57   37.10
  -2  -3  -1  322.97   30.00
  -2  -3  -1  345.37   30.00
  -2  -3  -1  379.86   54.59
  -2  -3  -1  335.57   29.80
  -2  -3  -1  330.77   32.30
  -2  -3  -1  317.77   33.90
  -2  -3  -1  400.06   36.80
  -2  -3  -1  362.86   44.90
  -2  -3  -1  398.56   47.30
  -2  -3  -1  320.27   30.00
  -2  -3  -1  342.77   33.80
  -2  -3  -1  422.76   47.60
  -2  -3  -1  303.37   40.90
  -2  -3  -1  352.86   57.29
   2   3   1  376.56   43.20
   2   3   1  343.97   50.39
   2   3   1  343.27   64.79
   2   3   1  327.67   30.40
   2   3   1  389.66   45.50
   2   3   1  325.57   46.00
   2   3   1  387.46   43.70
   2   3   1  320.17   37.40
   2   3   1  316.97   33.40
   2   3   1  341.57   45.90
   2   3   1  417.66   37.00
   2   3   1  310.27   29.60
   2   3   1  330.87   33.00
   2   3   1  293.87   30.10
   2   3   1  350.86   30.10
   2   3   1  377.56   37.30
   2   3   1  331.07   29.90
   2   3   1  377.76   42.90
   2   3   1  396.06   45.60
   2   3   1  353.56   31.20
  -3  -3  -1  517.25   45.40
  -3  -3  -1  635.74   57.59
  -3  -3  -1  528.55   46.50
  -3  -3  -1  542.05   53.39
  -3  -3  -1  529.75   48.90
  -3  -3  -1  547.85   74.49
  -3  -3  -1  526.35   49.00
  -3  -3  -1  545.55   57.69
  -3  -3  -1  539.25   56.29
  -3  -3  -1  529.05   45.60
  -3  -3  -1  558.84   54.59
  -3  -3  -1  569.74   60.29
  -3  -3  -1  482.15   45.30
  -3  -3  -1  633.84   63.29
  -3  -3  -1  491.35   81.29
  -3  -3  -1  465.75   45.30
  -3  -3  -1  626.54   54.59
  -3  -3  -1  594.54   60.19
  -3  -3  -1  561.64   52.49
  -3  -3  -1  472.25   60.09
  -3  -3  -1  516.35   45.50
  -3  -3  -1  629.74   56.69
   3   3   1  616.74   56.39
   3   3   1  466.55   60.29
   3   3   1  531.75   46.70
   3   3   1  352.56   60.79
   3   3   1  496.15   45.40
   3   3   1  538.85   53.79
   3   3   1  522.95   45.40
   3   3   1  476.35   45.40
   3   3   1  498.15   45.50
   3   3   1  460.35   45.90
   3   3   1  470.65   61.39
   3   3   1  532.45   47.80
   3   3   1  599.04   72.99
   3   3   1  584.14   60.89
   3   3   1  414.96   74.89
   3   3   1  538.55   60.89
   3   3   1  598.14   61.79
   3   3   1  510.85   54.09
  -4  -3  -1   19.40   13.10
  -4  -3  -1   33.60    6.10
  -4  -3  -1   15.40   21.00
  -4  -3  -1   31.40   16.50
  -4  -3  -1   24.60   20.20
  -4  -3  -1   24.90    6.90
  -4  -3  -1   29.20    6.10
  -4  -3  -1   23.90   16.40
  -4  -3  -1   22.80   11.50
  -4  -3  -1    9.60   19.90
  -4  -3  -1   26.00    5.80
  -4  -3  -1   20.50   14.50
  -4  -3  -1   13.10   14.60
  -4  -3  -1   29.10   55.69
  -4  -3  -1   19.80   26.40
  -4  -3  -1   24.10    6.00
  -4  -3  -1   28.90   11.00
  -4  -3  -1   27.00   20.60
  -4  -3  -1   38.10   34.30
   4   3   1   41.70   27.30
   4   3   1   15.50   16.20
   4   3   1    2.40   14.50
   4   3   1   24.30    4.80
   4   3   1   34.10    6.10
   4   3   1   26.40    5.90
   4   3   1   22.50    7.20
   4   3   1   28.20   12.30
   4   3   1   25.90   25.00
   4   3   1   28.90   18.80
   4   3   1   50.49   20.00
   4   3   1   27.90    5.80
   4   3   1   31.00   19.60
   4   3   1    8.00   31.40
   4   3   1   27.50    6.60
   4   3   1   20.80    7.20
   4   3   1   33.60   21.80
   4   3   1   20.50    5.10
  -5  -3  -1    9.00    7.40
  -5  -3  -1    6.80   12.10
  -5  -3  -1  -33.80   63.79
  -5  -3  -1    1.30    4.60
  -5  -3  -1   -6.40    3.60
  -5  -3  -1  -11.20   15.60
  -5  -3  -1   -3.90   25.90
  -5  -3  -1  -14.10   29.50
  -5  -3  -1   -5.60   15.20
  -5  -3  -1    2.10    4.70
  -5  -3  -1   -6.10   13.00
[truncated: 3,659,524 more chars]
